# Supplementary material for: Large-scale and high-confidence proteomic analysis of human seminal plasma
Source: Genome Biol. 2006 May 18;7(5):R40. doi: 10.1186/gb-2006-7-5-r40 (PMC1779515; doi:10.1186/gb-2006-7-5-r40)
Supplement: Additional data file 1 — The additional data consist of two worksheets containing respectively proteins and identifying them peptides. Worksheet 1 contains proteins consist of columns A to I displaying, respectively: IPI number; Accession ID (Swiss-Prot number prevailing, where it was lacking, we chose the next one from the original spreadsheet); MW - molecular mass; number of peptides with which the protein was identified; protein name; and information extracted from Protein Center software (columns F to J, respectively): gene name; number of transmembrane regions; signal peptide; alternative splicing; occurrence in three consecutive analyses. Worksheet 2 contains information about all the peptides identifying the proteins, in columns A to L, respectively: IPI number; Swiss-Prot (or other identifier); protein name; MW - molecular mass of the protein; peptide sequence; gi number; Mascot peptide score; combined Mascot peptide score and MS3 score; MS3 precursor; peptide length; delta mass (ppm); and charge of the peptide. [file gb-2006-7-5-r40-S1.xls]

## Sheet: 1)PROTEINS
IPI	Swiss-Prot	MW	Number of peptides	Protein Name	Gene name	tm	sp	AS	Observed in Data sets
IPI00022418	P02751	266034	88	Fibronectin precursor (FN) (Cold-insoluble globulin) (CIG)	FN1	0
IPI00289489	O15230	412620	87	LAMININ ALPHA-5 CHAIN PRECURSOR.	LAMA5	5
IPI00298860	P02788	81684	73	Lactotransferrin precursor (Lactoferrin)	LTF	1
IPI00025415	Q53ZU2	65519	64	semenogelin II precursor	SEMG2	1
IPI00296922	P55268	203081	61	Laminin beta-2 chain precursor (S-laminin) (Laminin B1s chain)	LAMB2	2
IPI00023020	Q53ZV1	52157	60	semenogelin I isoform a preproprotein	SEMG1	1
IPI00022434	Q5D0D7	71317	56	ALB protein	ALB	2
IPI00289819	P11717	281089	55	Cation-independent mannose-6-phosphate receptor precursor (CI Man-6-P receptor) (CI-MPR) (M6PR) (Insulin-like growth factor II receptor) (300 kDa mannose 6-phosphate receptor) (MPR 300) (MPR300) (CD222 antigen)	IGF2R	3
IPI00221224	P15144	109842	53	AMINOPEPTIDASE N.	ANPEP	1
IPI00298281	P11047	183195	52	Laminin gamma-1 chain precursor (Laminin B2 chain)	LAMC1	1
IPI00374563	O00468	222904	44	Agrin precursor	AGRN	2
IPI00022463	P02787	79280	44	transferrin	TF	1
IPI00329573	Q99715	334242	42	Collagen alpha 1(XII) chain precursor	COL12A1	4
IPI00246058	Q6NUS1	97385	38	PDCD6IP protein	PDCD6IP	0
IPI00437751	Q53YX9	150418	37	angiotensin I converting enzyme isoform 1 precursor	ACE	5
IPI00182194	Q9NT68	344125	37	PREDICTED: odz, odd Oz/ten-m homolog 2	ODZ2	6
IPI00018953	Q53TN1	88907	36	dipeptidylpeptidase IV	DPP4	1
IPI00003590	O00391	83324	34	quiescin Q6 isoform a	QSCN6	3
IPI00220143	O43451	210939	34	MALTASE-GLUCOAMYLASE, INTESTINAL.	MGAM	4
IPI00247063	P08473	86368	34	NEPRILYSIN.	MME	1
IPI00152540	Q5SYA8	162530	34	CD109	CD109	4
IPI00401776	Q6W4X9	173545	34	mucin glycoprotein	MUC6	2
IPI00028514	Q541A4	84506	32	folate hydrolase 1 isoform 1	FOLH1	1
IPI00242956	O95784	596522	31	Fc fragment of IgG binding protein	FCGBP	6
IPI00290396	P49221	77951	31	Protein-glutamine glutamyltransferase 4 (Transglutaminase-4) (TGase 4) (Prostate transglutaminase) (TGP) (TG(P)) (Prostate-specific transglutaminase) (Fibrinoligase)	TGM4	1
IPI00418433	P49327	275850	31	Fatty acid synthase [Includes: [Acyl-carrier-protein] S-acetyltransferase ; [Acyl-carrier-protein] S-malonyltransferase ; 3-oxoacyl-[acyl-carrier-protein] synthase ; 3-oxoacyl-[acyl-carrier-protein] reductase ; 3-hydroxypalmitoyl-[acyl-carrier-protein] de	FASN	5
IPI00298793	O00462	101800	29	Beta-mannosidase precursor (Mannanase) (Mannase)	MANBA	0
IPI00291262	P10909	53031	29	clusterin isoform 2	CLU	1
IPI00465313	Q6PN97	167505	29	ALPHA 2 MACROGLOBULIN VARIANT.	MGC40170	4
IPI00289983	Q96QM0	48733	29	ACPP protein	ACPP	2
IPI00029343	Q9UHC6	150183	29	cell recognition molecule Caspr2 precursor	CNTNAP2	1
IPI00003351	Q5T5G6	62232	28	Extracellular matrix protein 1 precursor (Secretory component p85)	ECM1	1
IPI00027223	Q6FHQ6	46915	28	isocitrate dehydrogenase 1 (NADP+), soluble	IDH1	0
IPI00023814	Q92859	160601	28	neogenin homolog 1	NEO1	1
IPI00305457	P01009	48436	28	Alpha-1-antitrypsin	SERPINA1	0
IPI00382470	Q5CAQ7	98622	27	heat shock 90kDa protein 1, alpha isoform 1	HSPCA+	2
IPI00166729	Q5XKQ4	34451	27	Alpha-2-glycoprotein 1, zinc	AZGP1	0
IPI00032258	Q6U2E9	194170	27	complement component 4B preproprotein	C4A+	4
IPI00003362	P11021	72402	26	heat shock 70kDa protein 5 (glucose-regulated protein, 78kDa)	HSPA5	0
IPI00031121	P16870	53516	26	carboxypeptidase E precursor	CPE	2
IPI00220327	P04264	66198	25	KERATIN, TYPE II CYTOSKELETAL 1.	KRT1	1
IPI00010471	P13796	70815	25	L-plastin	LCP1	1
IPI00100160	Q86VP6	137999	25	TIP120 protein	TIP120A	3
IPI00293088	P10253	106649	25	LYSOSOMAL ALPHA-GLUCOSIDASE PRECURSOR.	GAA	3
IPI00020982	P19801	87949	24	amiloride binding protein 1 precursor	ABP1	0
IPI00023673	Q08380	66202	24	galectin 3 binding protein	LGALS3BP	0
IPI00549682	HIT000031868	52762	23	FRUCTOSE-BISPHOSPHATE ALDOLASE A.	ALDOA	0
IPI00164623	P01024	188585	23	complement component 3 precursor	C3	1
IPI00218918	P04083	38918	23	ANNEXIN A1.	ANXA1	0
IPI00027497	P06744	63335	23	Chain A, Crystal Structure Of Human Phosphoglucose IsomeraseNEUROLEUKINAUTOCRINE MOTILITY FACTORMATURATION Factor	GPI	3
IPI00012585	P07686	63527	23	hexosaminidase B preproprotein	HEXB	2
IPI00107831	P10586	215089	22	protein tyrosine phosphatase, receptor type, F isoform 1 precursor	PTPRF	5
IPI00013698	Q13510	45077	22	N-acylsphingosine amidohydrolase (acid ceramidase) 1 preproprotein isoform a	ASAH1	2
IPI00221240	Q9UIQ6-2	116046	22	SPLICE ISOFORM 2 OF LEUCYL-CYSTINYL AMINOPEPTIDASE.	LNPEP	1
IPI00169383	P00558	44985	21	PHOSPHOGLYCERATE KINASE 1.	PGK1	1
IPI00455315	P07355	38808	21	ANNEXIN A2.	ANXA2	0
IPI00329801	P08758	35971	21	Chain C, Annexin V	ANXA5	0
IPI00289831	Q13332	218155	21	protein tyrosine phosphatase, receptor type, sigma isoform 1 precursor	PTPRS	5
IPI00099670	Q5T7U7	79959	21	carboxyl ester lipase (bile salt-stimulated lipase)	CEL	2
IPI00007221	P05154	45787	20	Plasma serine protease inhibitor	SERPINA5	1
IPI00465248	P06733	47481	20	ALPHA ENOLASE.	ENO1	1
IPI00024095	P12429	36524	20	ANNEXIN A3.	ANXA3	0
IPI00008787	P54802	82571	20	Alpha-N-acetylglucosaminidase precursor (N-acetyl-alpha-glucosaminidase) (NAG)	NAGLU	2
IPI00216057	Q00796	38914	20	SORBITOL DEHYDROGENASE.	SORD	1
IPI00414717	Q6P9D1	141009	20	golgi apparatus protein 1	GLG1	2
IPI00294653	Q9Y3R5	260285	20	Protein C21orf5	C21orf5	8
IPI00009865	P13645	59711	19	Keratin, type I cytoskeletal 10 (Cytokeratin 10) (K10) (CK 10)	KRT10	0
IPI00026216	P55786	103895	19	Puromycin-sensitive aminopeptidase (PSA)	NPEPPS	2
IPI00465028	Q53HE2	28209	19	triosephosphate isomerase 1 variant	TPI1	0
IPI00010858	Q546G3	29293	19	prostate specific antigen isoform 1 preproprotein	KLK3	1
IPI00027230	P14625	97170	18	tumor rejection antigen (gp96) 1	TRA1	1
IPI00291005	P40925	39033	18	MALATE DEHYDROGENASE, CYTOPLASMIC.	MDH1	1
IPI00003802	Q16706	131686	18	Alpha-mannosidase II (Mannosyl-oligosaccharide 1,3-1,6-alpha-mannosidase) (MAN II) (Golgi alpha-mannosidase II) (Mannosidase alpha class 2A member 1)	MAN2A1	1
IPI00220644	P14618-2	58538	18	pyruvate kinase 3 isoform 2	PKM2	0
IPI00027847	P06858	59089	17	lipoprotein lipase precursor	LPL	0
IPI00011229	Q6IB57	45037	17	cathepsin D preproprotein	CTSD	1
IPI00103175	Q8WVQ1	44926	17	calcium activated nucleotidase 1	CANT1	1
IPI00027780	P08253	74918	16	matrix metalloproteinase 2 preproprotein	MMP2	1
IPI00026270	P14384	50938	16	carboxypeptidase M precursor	CPM	1
IPI00328609	P29622	50808	16	Kallistatin	SERPINA4	2
IPI00456969	Q14204	534809	16	dynein, cytoplasmic, heavy polypeptide 1	DNCH1	3
IPI00219218	Q6GSG8	36572	16	lactate dehydrogenase C	LDHC	3
IPI00177728	Q96KP4	53187	16	Cytosolic nonspecific dipeptidase (Glutamate carboxypeptidase-like protein 1) (CNDP dipeptidase 2)	CNDP2	0
IPI00027851	P06865	61106	15	hexosaminidase A preproprotein	HEXA	2
IPI00219217	P07195	36900	15	Chain B, Human Heart L-Lactate Dehydrogenase H Chain, Ternary Complex With Nadh And Oxamate	LDHB	1
IPI00006071	P28907	37330	15	CD38 antigen	CD38	1
IPI00022822	P39060	154416	15	Collagen alpha 1(XVIII) chain precursor	COL18A1	3
IPI00305325	Q96FT5	116172	15	Matrilin 2, isoform b precursor	MATN2	2
IPI00298547	Q99497	20050	15	DJ-1 protein	PARK7	1
IPI00010949	Q9HAT2	58961	15	cytosolic sialic acid 9-O-acetylesterase homolog	CSE-C	1
IPI00221225	P09525	36320	15	ANNEXIN A4.	ANXA4	0
IPI00220342	O94760	34853	14	NG,NG-DIMETHYLARGININE DIMETHYLAMINOHYDROLASE 1.	DDAH1	0
IPI00073772	P09467	44112	14	FRUCTOSE-1,6-BISPHOSPHATASE.	FBP1	1
IPI00003865	P11142	71082	14	heat shock 70kDa protein 8 isoform 1	HSPA8	0
IPI00441344	P16278	76499	14	galactosidase, beta 1	GLB1	2
IPI00018901	P19440	61686	14	gamma-glutamyltransferase 1	GGT1	5
IPI00444272	P42702	125090	14	LIFR gene product	LIFR	2
IPI00021439	P60709	42052	14	beta actin	ACTB+	0
IPI00009123	P80303	50305	14	nucleobindin 2	NUCB2	1
IPI00024284	P98160	479248	14	heparan sulfate proteoglycan 2	HSPG2	3
IPI00291866	P05155	57067	14	Plasma protease C1 inhibitor precursor (C1 Inh) (C1Inh)	SERPING1	2
IPI00419262	Q6IBH5	23771	14	PPIB	PPIB	1
IPI00022608	Q92673	253813	14	sortilin-related receptor containing LDLR class A repeats preproprotein	SORL1	2
IPI00293303	Q99538	49779	14	legumain preproprotein	LGMN	1
IPI00451624	Q9NQ79	72174	14	cartilage acidic protein 1	CRTAC1	2
IPI00005908	Q9UHI8	107996	14	ADAMTS-1 precursor (A disintegrin and metalloproteinase with thrombospondin motifs 1) (ADAM-TS 1) (ADAM-TS1) (METH-1)	ADAMTS1	1
IPI00296141	Q9UHL4	54749	14	Dipeptidyl-peptidase II precursor (DPP II) (Dipeptidyl aminopeptidase II) (Quiescent cell proline dipeptidase) (Dipeptidyl peptidase 7)	DPP7	2
IPI00022977	P12277	42902	13	brain creatine kinase	CKB	0
IPI00297124	P40189	104484	13	Interleukin-6 receptor beta chain precursor (IL-6R-beta) (Interleukin 6 signal transducer) (Membrane glycoprotein 130) (gp130) (Oncostatin M receptor) (CDw130) (CD130 antigen)	IL6ST	2
IPI00295741	Q503A6	38752	13	cathepsin B preproprotein	CTSB	0
IPI00298237	Q53HP2	62221	13	tripeptidyl-peptidase I precursor variant	CLN2	1
IPI00219018	Q5D0F4	44332	13	glyceraldehyde-3-phosphate dehydrogenase	GAPD	0
IPI00007257	Q5UE58	109829	13	calsyntenin 1 isoform 2	CLSTN1	2
IPI00448925	Q6PJ95	63588	13	IGHG1 protein	IGHG1	2
IPI00016150	Q99574	46397	13	Neuroserpin	SERPINI1	2
IPI00011454	Q14697-2	109825	13	glucosidase II alpha subunit	GANAB	4
IPI00008580	P03973	15228	12	Antileukoproteinase 1	SLPI	1
IPI00011285	P07384	82465	12	calpain 1, large subunit	CAPN1	1
IPI00022974	P12273	16847	12	prolactin-induced protein	PIP	1
IPI00292532	P49913	19517	12	cathelicidin antimicrobial peptide	CAMP	1
IPI00000874	Q06830	22324	12	peroxiredoxin 1	PRDX1	1
IPI00013303	Q13449	37798	12	Limbic system-associated membrane protein precursor (LSAMP)	LSAMP	0
IPI00012503	Q5JQ36	59899	12	prosaposin (variant Gaucher disease and variant metachromatic leukodystrophy)	PSAP	1
IPI00027192	Q5JXB7	85071	12	procollagen-lysine, 2-oxoglutarate 5-dioxygenase (lysine hydroxylase, Ehlers-Danlos syndrome type VI)	PLOD	0
IPI00020091	Q5T538	23873	12	orosomucoid 2	ORM2	1
IPI00157556	Q6UXI9	57770	12	hypothetical protein LOC255743	LOC255743	0
IPI00012347	Q9NR99	314209	12	adlican	DKFZp564I1922	1
IPI00328488	Q9Y2E5	115388	12	Epididymis-specific alpha-mannosidase precursor (Mannosidase alpha class 2B member 2)	MAN2B2	2
IPI00005686	Q9Y5X9	57500	12	endothelial lipase precursor	LIPG	1
IPI00019359	P35527	62255	12	keratin 9	KRT9	0
IPI00217966	P00338	38280	12	lactate dehydrogenase A	LDHA	1
IPI00414283	P02751-9	259943	12	fibronectin 1 isoform 4 preproprotein	FN1	0
IPI00006212	O15393	55111	11	transmembrane protease, serine 2	TMPRSS2	1
IPI00022488	P02790	52385	11	hemopexin	HPX	1
IPI00297487	P09668	37980	11	Cathepsin H precursor	CTSH	1
IPI00022227	P20151	29280	11	kallikrein 2, prostatic isoform 1	KLK2	1
IPI00029605	P34059	58445	11	N-acetylgalactosamine-6-sulfatase precursor	GALNS	1
IPI00000070	Q53ZD9	98906	11	low density lipoprotein receptor precursor	LDLR	2
IPI00004798	Q5JW83	28524	11	cysteine-rich secretory protein 3	CRISP3	1
IPI00019591	Q5ST50	86847	11	complement factor B preproprotein	BF	1
IPI00027235	Q5TDA2	163450	11	attractin isoform 1	ATRN	6
IPI00007778	Q5VX50	44416	11	chitobiase, di-N-acetyl-	CTBS	1
IPI00027350	Q6FHG4	22049	11	peroxiredoxin 2 isoform a	PRDX2	1
IPI00027466	Q6FHI7	35295	11	carbonic anhydrase IV precursor	CA4	0
IPI00296197	Q8N2L3	52338	11	unnamed protein product	SIL1	1
IPI00017672	Q8N7G1	32758	11	unnamed protein product	NP	1
IPI00178767	Q92484	51741	11	acid sphingomyelinase-like phosphodiesterase 3A	SMPDL3A	0
IPI00247616	Q9BYH7	82075	11	scavenger receptor with C-type lectin type I	COLEC12	1
IPI00023134	Q9H2U9	88036	11	ADAM 7 precursor (A disintegrin and metalloproteinase domain 7) (Sperm maturation-related glycoprotein GP-83)	ADAM7	3
IPI00292043	Q9P214	204180	11	sidekick 2	SDK2	1
IPI00018276	Q9UJ47	93936	11	seizure related 6 homolog (mouse)-like 2 isoform 1	SEZ6L2	1
IPI00299086	O00560	32595	10	syntenin isoform 1	SDCBP	1
IPI00013808	O43707	105245	10	actinin, alpha 4	ACTN4	1
IPI00027078	O75976	153903	10	Carboxypeptidase D precursor (Metallocarboxypeptidase D) (gp180)	CPD	2
IPI00299026	P04066	53428	10	Tissue alpha-L-fucosidase precursor (Alpha-L-fucosidase I) (Alpha-L-fucoside fucohydrolase)	FUCA1	2
IPI00219568	P07205	45166	10	PHOSPHOGLYCERATE KINASE, TESTIS SPECIFIC.	PGK2	0
IPI00027493	P08195	58023	10	solute carrier family 3 (activators of dibasic and neutral amino acid transport), member 2 isoform f	SLC3A2	2
IPI00013508	P12814	103563	10	actinin, alpha 1	ACTN1	1
IPI00013887	P15907	47088	10	sialyltransferase 1 isoform a	SIAT1	2
IPI00027166	P16035	25067	10	tissue inhibitor of metalloproteinase 2 precursor	TIMP2	1
IPI00291006	P40926	35965	10	Malate dehydrogenase, mitochondrial precursor	MDH2	1
IPI00299299	P48723	51952	10	stress 70 protein chaperone, microsome-associated, 60kDa precursor	STCH	2
IPI00029699	Q53XB4	17286	10	ribonuclease, RNase A family, 4 precursor	RNASE4	1
IPI00030255	Q540C3	85302	10	procollagen-lysine, 2-oxoglutarate 5-dioxygenase 3 precursor	PLOD3	2
IPI00303963	Q5JP69	84583	10	complement component 2 precursor	C2	2
IPI00021263	Q5XJ08	31996	10	tyrosine 3/tryptophan 5 -monooxygenase activation protein, zeta polypeptide	YWHAZ	1
IPI00032293	Q6FGW9	16017	10	cystatin C precursor	CST3	1
IPI00396383	Q6PCB0	46889	10	von Willebrand factor A domain-related protein isoform 1	WARP	0
IPI00413451	P35237	46853	10	Placental thrombin inhibitor	SERPINB6	1
IPI00375704	Q7Z3B5	28962	10	hypothetical protein	PSMB5	0
IPI00448095	Q7Z4W1	26466	10	dicarbonyl/L-xylulose reductase	DCXR	1
IPI00012426	Q9HB40	51083	10	serine carboxypeptidase 1 precursor protein	SCPEP1	2
IPI00032575	Q9HC38	35170	10	unknown	C17orf25	0
IPI00005794	Q9Y5X6	60349	10	blood plasma glutamate carboxypeptidase precursor; prostate-specific membrane antigen (PSMA)	PGCP	3
IPI00011643	O43278	58616	10	Kunitz-type protease inhibitor 1	SPINT1	2
IPI00012989	O00754	114357	10	mannosidase, alpha, class 2B, member 1 precursor	MAN2B1	1
IPI00010491	O00194	24820	9	RAB27B, member RAS oncogene family	RAB27B	1
IPI00026303	O43692	59557	9	25 kDa trypsin inhibitor	PI15	1
IPI00032808	O95716	24480	9	RAB3D, member RAS oncogene family	RAB3D	0
IPI00016862	P00390	56791	9	glutathione reductase	GSR	1
IPI00021842	P02649	36246	9	apolipoprotein E precursor	APOE	0
IPI00012102	P15586	62840	9	glucosamine (N-acetyl)-6-sulfatase precursor	GNS	1
IPI00219029	P17174	46447	9	ASPARTATE AMINOTRANSFERASE, CYTOPLASMIC.	GOT1	0
IPI00297284	P18065	36198	9	insulin-like growth factor binding protein 2, 36kDa	IGFBP2	1
IPI00012007	P23526	50515	9	ADENOSYLHOMOCYSTEINASE.	AHCY	1
IPI00220301	P30041	26698	9	PEROXIREDOXIN 6.	PRDX6	0
IPI00021304	P35908	66110	9	Keratin, type II cytoskeletal 2 epidermal (Cytokeratin 2e) (K2e) (CK 2e)	KRT2A	0
IPI00001593	P42785	56277	9	prolylcarboxypeptidase isoform 1 preproprotein	PRCP	1
IPI00026182	P47755	33157	9	F-ACTIN CAPPING PROTEIN ALPHA-2 SUBUNIT.	CAPZA2	0
IPI00002406	P50895	68131	9	Lutheran blood group glycoprotein precursor (B-CAM cell surface glycoprotein) (Auberger B antigen) (F8/G253 antigen)	LU	2
IPI00011596	P56851	17915	9	human epididymis-specific 3 beta precursor	FAM12B	1
IPI00301579	P61916	16902	9	Niemann-Pick disease, type C2 precursor	NPC2	1
IPI00007047	Q5SY70	10885	9	S100 calcium-binding protein A8	S100A8	1
IPI00032220	P01019	54465	9	angiotensinogen precursor	AGT	3
IPI00328829	Q8TF48	106524	9	inter-alpha (globulin) inhibitor H5	ITIH5	2
IPI00002412	Q6FGQ4	34627	9	palmitoyl-protein thioesterase 1 (ceroid-lipofuscinosis, neuronal 1, infantile)	PPT1	1
IPI00005969	Q6FHD5	33073	9	F-actin capping protein alpha-1 subunit	CAPZA1	0
IPI00031461	Q6IAT1	51087	9	GDP dissociation inhibitor 2	GDI2	0
IPI00012440	Q9BTY2	55808	9	Plasma alpha-L-fucosidase precursor (Alpha-L-fucosidase 2) (Alpha-L-fucoside fucohydrolase 2)	FUCA2	2
IPI00063234	Q9BUB1	43382	9	protein kinase, cAMP-dependent, regulatory, type II, alpha	PRKAR2A	0
IPI00007131	Q9H4B8	56845	9	dipeptidase 3	DPEP3	2
IPI00024466	Q9H8I4	177819	9	UDP-glucose ceramide glucosyltransferase-like 1 isoform 1	UGCGL1	4
IPI00334775	Q9NTK6	86248	9	hypothetical protein DKFZp761K0511.1	HSPCB	3
IPI00020672	Q9NY33-1	84623	9	DIPEPTIDYL-PEPTIDASE III.	BBS1+	1
IPI00216048	Q00169	36162	9	PHOSPHATIDYLINOSITOL TRANSFER PROTEIN ALPHA ISOFORM.	PITPNA	0
IPI00329685	P15289	54613	9	ARYLSULFATASE A PRECURSOR.	ARSA	2
IPI00299103	ENSP00000028008	30316	8	30 KDA PROTEIN.	RNASET2	1
IPI00026050	O75503	46765	8	ceroid-lipofuscinosis, neuronal 5	CLN5	2
IPI00218914	P00352	56836	8	RETINAL DEHYDROGENASE 1.	ALDH1A1	1
IPI00022417	P02750	39172	8	leucine-rich alpha-2-glycoprotein 1	LRG1	1
IPI00022895	P04217	57788	8	Alpha-1B-glycoprotein precursor (Alpha-1-B glycoprotein)	A1BG	1
IPI00294004	P07225	77127	8	Vitamin K-dependent protein S precursor	PROS1	1
IPI00216691	P07737	19553	8	Chain B, Profilin Binds Proline-Rich Ligands In Two Distinct Amide Backbone Orientations	PFN1	0
IPI00029863	P08697	56917	8	Alpha-2-antiplasmin precursor (Alpha-2-plasmin inhibitor) (Alpha-2-PI) (Alpha-2-AP)	SERPINF2	2
IPI00218570	P15259	31124	8	PHOSPHOGLYCERATE MUTASE 2.	PGAM2	0
IPI00025019	P20618	28539	8	proteasome beta 1 subunit	PSMB1	2
IPI00010790	P21810	42027	8	biglycan preproprotein	BGN	0
IPI00020906	P29218	30568	8	inositol(myo)-1(or 4)-monophosphatase 1	IMPA1	2
IPI00219446	P30086	25361	8	Phosphatidylethanolamine-binding protein	PBP	0
IPI00002966	P34932	95096	8	Heat shock 70 kDa protein 4 (Heat shock 70-related protein APG-2) (HSP70RY)	HSPA4	0
IPI00015688	P35052	62694	8	glypican 1 precursor	GPC1	1
IPI00004797	P54107	29432	8	acidic epididymal glycoprotein-like 1 isoform 1 precursor	CRISP1	1
IPI00067738	P58499	26307	8	family with sequence similarity 3, member B isoform a	FAM3B	2
IPI00031169	P61019	23702	8	RAB2, member RAS oncogene family	RAB2	0
IPI00295542	Q02818	54750	8	Nucleobindin 1 precursor (CALNUC)	NUCB1	1
IPI00220766	Q04760	20993	8	LACTOYLGLUTATHIONE LYASE.	GLO1	0
IPI00018768	Q15631	26281	8	translin	TSN	1
IPI00008554	Q53X86	16882	8	angiogenin, ribonuclease, RNase A family, 5 precursor	ANG	1
IPI00000816	Q53XZ5	29326	8	tyrosine 3/tryptophan 5 -monooxygenase activation protein, epsilon polypeptide	YWHAE	1
IPI00163563	Q5EVA1	25643	8	cousin-of-RKIP 1 protein	PEBP4	1
IPI00026119	Q5JRR6	122537	8	ubiquitin-activating enzyme E1 (A1S9T and BN75 temperature sensitivity complementing)	UBE1	2
IPI00299547	Q5SYV9	22945	8	lipocalin 2 (oncogene 24p3)	LCN2	0
IPI00020416	Q5VZU9	141160	8	tripeptidyl peptidase II	TPP2	1
IPI00019502	Q60FE2	227646	8	myosin, heavy polypeptide 9, non-muscle	MYH9	1
IPI00453473	Q6DRA9	11360	8	histone H4	H4/o	0
IPI00012048	Q6FGK3	17309	8	nucleoside-diphosphate kinase 1 isoform b	NME1	0
IPI00032292	Q6FGX5	23840	8	tissue inhibitor of metalloproteinase 1 precursor	TIMP1	1
IPI00012887	Q6IAV1	37996	8	cathepsin L preproprotein	CTSL	1
IPI00419424	Q6PIH6	27599	8	IGKV1-5 protein	IGKV1-5	1
IPI00027821	Q6UWH0	57366	8	trypsin inhibitor	DKFZP434B044	1
IPI00022255	Q6UX06	57529	8	olfactomedin 4 precursor	OLFM4	1
IPI00328391	Q86SF2	76025	8	N-acetylgalactosaminyltransferase 7 (Protein-UDP acetylgalactosaminyltransferase 7) (UDP-GalNAc:polypeptide N-acetylgalactosaminyltransferase 7) (Polypeptide GalNAc transferase 7) (GalNAc-T7) (pp-GaNTase 7)	GALNT7	1
IPI00303174	Q93099	50625	8	homogentisate 1,2-dioxygenase	HGD	1
IPI00456623	Q96GW7	100538	8	brevican isoform 1	BCAN	1
IPI00018434	Q99816	44088	8	tumor susceptibility gene 101	TSG101	1
IPI00028006	Q9BWZ9	22993	8	proteasome beta 2 subunit	PSMB2	1
IPI00301395	Q9H3G5	54361	8	Probable serine carboxypeptidase CPVL precursor (Carboxypeptidase, vitellogenic-like) (Vitellogenic carboxypeptidase-like protein) (VCP-like protein)	CPVL	1
IPI00002816	Q9UBX1	53959	8	cathepsin F	CTSF	1
IPI00002818	Q9UBX7	28189	8	kallikrein 11 isoform 1 preproprotein	KLK11	1
IPI00025861	Q9UII7	100259	8	E-cadherin	CDH1	1
IPI00024067	Q00610-1	193260	8	clathrin heavy chain 1	CLTC	1
IPI00296099	P07996	133321	8	thrombospondin 1 precursor	THBS1	0
IPI00024175	O14818	30680	7	proteasome alpha 7 subunit isoform 1	PSMA7	0
IPI00006288	O94813	175803	7	slit homolog 2	SLIT2	2
IPI00219757	P09211	24721	7	Chain B, Glutathione S-Transferase P1-1 Complexed With Cibacron Blue	GSTP1	1
IPI00018236	P17900	21265	7	Ganglioside GM2 activator precursor (GM2-AP) (Cerebroside sulfate activator protein) (Shingolipid activator protein 3) (SAP-3)	GM2A	1
IPI00016832	P25786	29822	7	proteasome alpha 1 subunit isoform 2	PSMA1	0
IPI00219622	P25787	25996	7	PROTEASOME SUBUNIT ALPHA TYPE 2.	PSMA2	1
IPI00291922	P28066	26565	7	proteasome alpha 5 subunit	PSMA5	0
IPI00025252	P30101	57146	7	protein disulfide isomerase-associated 3 precursor	GRP58	2
IPI00024102	P37837	37841	7	transaldolase 1	TALDO1	2
IPI00009305	P46926	32819	7	glucosamine-6-phosphate deaminase 1	GNPDA1	0
IPI00016381	P51159	25129	7	Ras-related protein Rab-27A (Rab-27) (GTP-binding protein Ram)	RAB27A	1
IPI00022774	P55072	89950	7	TRANSITIONAL ENDOPLASMIC RETICULUM ATPASE.	VCP	1
IPI00419585	P62937	19943	7	Chain F, Cypa Complexed With Hvgpia	PPIA	0
IPI00031030	Q06481	87927	7	amyloid beta (A4) precursor-like protein 2	APLP2	2
IPI00290328	Q12913	147034	7	protein tyrosine phosphatase, receptor type, J precursor	PTPRJ	3
IPI00218836	Q53SQ7	11786	7	diazepam binding inhibitor	DBI	0
IPI00003919	Q53TR4	40965	7	glutaminyl-peptide cyclotransferase precursor	QPCT	2
IPI00004656	Q540F8	13820	7	beta-2-microglobulin precursor	B2M	1
IPI00029723	Q549Z0	36103	7	follistatin-like 1 precursor	FSTL1	1
IPI00514756	Q5T6T0	15114	7	progestagen-associated endometrial protein (placental protein 14, pregnancy-associated endometrial alpha-2-globulin, alpha uterine protein)	-	0
IPI00009790	Q5VSR8	86454	7	phosphofructokinase, platelet	PFKP	3
IPI00008485	Q5VZA7	98850	7	aconitase 1	ACO1	3
IPI00004573	Q68D81	84459	7	Polymeric-immunoglobulin receptor precursor (Poly-Ig receptor) (PIGR)	PIGR	2
IPI00072044	Q6FI88	35608	7	PTD012	PTD012	1
IPI00419237	Q6IAM6	56500	7	LAP3	LAP3	1
IPI00414609	Q6IAY9	13483	7	beta-microseminoprotein isoform a precursor	MSMB	1
IPI00291936	Q6IBI4	31626	7	PSMB4	PSMB4	1
IPI00032532	Q6IMN1	76873	7	growth arrest-specific 6	GAS6	2
IPI00025447	Q6IPS9	50451	7	eukaryotic translation elongation factor 1 alpha 1	EEF1A1	1
IPI00299571	Q6ZSH5	54408	7	unnamed protein product	TXNDC7	1
IPI00291807	Q8IZJ3	209849	7	C3 AND PZP-LIKE ALPHA-2-MACROGLOBULIN DOMAIN CONTAINING 8.	CPAMD8	7
IPI00297444	Q8N6Q3	48722	7	Polycythemia rubra vera 1	PRV1	1
IPI00169285	Q8NHP8	66971	7	hypothetical protein LOC196463	LOC196463	2
IPI00059948	Q96BH3	27000	7	epididymal sperm binding protein 1	ELSPBP1	0
IPI00013904	Q96K59	80627	7	NG22 protein isoform 2	C6orf29	10
IPI00019209	Q99985	86464	7	semaphorin 3C	SEMA3C	1
IPI00002745	Q9UBR2	34530	7	cathepsin Z preproprotein	CTSZ	1
IPI00470535	Q9UIU0	126369	7	dihydropyridine receptor alpha 2 subunit	CACNA2D1	4
IPI00007155	Q9UK41	26104	7	SIMILAR TO VPS28 PROTEIN HOMOLOG.	VPS28	1
IPI00010314	P13716	37718	7	delta-aminolevulinic acid dehydratase isoform b	ALAD	0
IPI00171199	P25788-2	29260	7	proteasome alpha 3 subunit isoform 2	PSMA3	0
IPI00217872	P36871-2	62232	7	SPLICE ISOFORM 2 OF PHOSPHOGLUCOMUTASE 1.	PGM1	0
IPI00218413	P43251	62006	7	biotinidase precursor	BTD	4
IPI00472043	ENSP00000215770	10386	6	10 KDA PROTEIN.	-	0
IPI00179185	O00520	73400	6	carboxypeptidase Z isoform 2 precursor	CPZ	1
IPI00410214	O95861	33713	6	3'(2'),5'-bisphosphate nucleotidase 1 (Bisphosphate 3'-nucleotidase 1) (PAP-inositol-1,4-phosphatase) (PIP)	BPNT1	2
IPI00026319	O95991	50596	6	phospholipase A1 member A	PLA1A	2
IPI00218733	P00441	16154	6	Chain J, Structure Of Human Cu,Zn Superoxide Dismutase	SOD1	0
IPI00017601	P00450	122983	6	ceruloplasmin (ferroxidase)	CP	0
IPI00218493	P00492	26353	6	Chain D, Human Hgprtase With Transition State Inhibitor	HPRT1	0
IPI00218414	P00918	31451	6	Chain A, Structure Of Human Carbonic Anhydrase Ii With 4-[(3-Bromo-4- O-Sulfamoylbenzyl)(4-Cyanophenyl)amino]-4h-[1,2,4]-Triazole	CA2	0
IPI00216298	P10599	13950	6	THIOREDOXIN.	TXN	0
IPI00337741	P13798	82142	6	N-acylaminoacyl-peptide hydrolase	APEH	1
IPI00465431	P17931	27429	6	GALECTIN-3.	LGALS3	0
IPI00246975	P21266	27894	6	Chain D, Ligand-Free Heterodimeric Human Glutathione S-Transferase M2-3 (Ec 2.5.1.18), Monoclinic Crystal Form	GSTM3	0
IPI00215997	P21926	27775	6	CD9 ANTIGEN.	CD9	4
IPI00016342	P51149	23760	6	RAB7, member RAS oncogene family	RAB7	0
IPI00029623	P60900	27838	6	proteasome alpha 6 subunit	PSMA6	0
IPI00005292	Q08629	50518	6	sparc/osteonectin, cwcv and kazal-like domains proteoglycan precursor	SPOCK	0
IPI00025277	Q53FC3	23609	6	programmed cell death 6 variant	PDCD6	0
IPI00477616	Q53GZ3	37037	6	regulatory subunit PR 53 of protein phosphatase 2A isoform b variant	PPP2R4	1
IPI00029260	Q53XT5	40678	6	CD14 antigen precursor	CD14	2
IPI00025869	Q53Y83	49476	6	galactosidase, alpha	GLA	1
IPI00009904	Q549T6	73229	6	protein disulfide isomerase-associated 4	ERP70	1
IPI00027508	Q587I7	66273	6	interleukin 1 receptor, type I precursor	IL1R1	2
IPI00000873	Q5JQ90	141642	6	valyl-tRNA synthetase	VARS2	4
IPI00168479	Q5T3I2	32010	6	apolipoprotein A-I binding protein	APOA1BP	2
IPI00300562	Q5VUL2	24970	6	RAB3B, member RAS oncogene family	RAB3B	0
IPI00183750	Q5VW47	78589	6	MAM domain containing 1	MAMDC2	1
IPI00171411	Q5VZE3	49939	6	golgi phosphoprotein 2	GOLPH2	1
IPI00027827	Q6FHA2	26321	6	superoxide dismutase 3, extracellular	SOD3	0
IPI00399007	Q6N093	46716	6	hypothetical protein	IGHG2	0
IPI00027310	Q7Z7M0	264669	6	EGF-like-domain, multiple 4	EGFL4	3
IPI00103495	Q8WXA2	14945	6	expressed in prostate and testis	PATE	1
IPI00386879	Q96K68	54195	6	unnamed protein product	IGHA1	0
IPI00045536	Q96S93	41822	6	hypothetical protein SB139	MGC3234	0
IPI00291419	Q9BWD1	42560	6	Acetyl-CoA acetyltransferase, cytosolic (Cytosolic acetoacetyl-CoA thiolase) (Acetyl CoA transferase-like protein)	ACAT2	3
IPI00465187	Q9BYF1	93970	6	angiotensin I converting enzyme 2 precursor	ACE2	2
IPI00169322	Q9H6F7	39772	6	ASPARAGINASE 2 FAMILY PROTEIN.	ASRGL1	0
IPI00011994	Q9UJA9	54745	6	ectonucleotide pyrophosphatase/phosphodiesterase 5 (putative function)	ENPP5	2
IPI00293748	Q9UNW1	55749	6	MULTIPLE INOSITOL POLYPHOSPHATE PHOSPHATASE.	MINPP1	2
IPI00215767	P15291	44291	6	UDP-Gal:betaGlcNAc beta 1,4- galactosyltransferase 1, membrane-bound form	B4GALT1	1
IPI00217960	P17612-2	39911	6	cAMP-dependent protein kinase catalytic subunit alpha isoform 2	PRKACA	1
IPI00550991	P01011	50767	6	ALPHA-1-ANTICHYMOTRYPSIN PRECURSOR.	SERPINA3	3
IPI00551005	HIT000014643	65755	5	unnamed protein product	IGLV1-40	1
IPI00010348	O00115	40069	5	deoxyribonuclease II, lysosomal precursor	DNASE2	0
IPI00013897	O14672	86140	5	a disintegrin and metalloprotease domain 10	ADAM10	2
IPI00031420	O60701	55674	5	UDP-glucose dehydrogenase	UGDH	0
IPI00001952	O94919	58499	5	Probable endonuclease KIAA0830 precursor	KIAA0830	6
IPI00032294	P01036	16489	5	cystatin S precursor	CST4	1
IPI00022391	P02743	25485	5	serum amyloid P component precursor	APCS	0
IPI00022462	P02786	85304	5	transferrin receptor	TFRC	2
IPI00006608	P05067	87914	5	amyloid beta A4 protein precursor, isoform a	APP	1
IPI00027745	P08236	75311	5	glucuronidase, beta	GUSB	1
IPI00291136	P12109	109621	5	Collagen alpha 1(VI) chain precursor	COL6A1	0
IPI00009030	P13473	45503	5	lysosomal-associated membrane protein 2 precursor	LAMP2	2
IPI00186290	P13639	96246	5	ELONGATION FACTOR 2.	EEF2	0
IPI00419240	P13686	36747	5	tartrate resistant acid phosphatase 5 precursor	ACP5	2
IPI00385244	P18669	28900	5	PHOSPHOGLYCERATE MUTASE 1.	PGAM1	0
IPI00000875	P26641	51277	5	ELONGATION FACTOR 1-GAMMA.	EEF1G	0
IPI00018769	P35442	133749	5	Thrombospondin-2 precursor	THBS2	0
IPI00018879	P35475	72958	5	alpha-L-iduronidase precursor	IDUA	1
IPI00220219	P35606	103278	5	COATOMER BETA' SUBUNIT.	COPB2	0
IPI00017257	P43234	36391	5	cathepsin O preproprotein	CTSO	2
IPI00026185	P47756	31485	5	SPLICE ISOFORM 1 OF F-ACTIN CAPPING PROTEIN BETA SUBUNIT.	CAPZB	0
IPI00028004	P49720	23219	5	proteasome beta 3 subunit	PSMB3	0
IPI00021290	P53396	126329	5	ATP-citrate synthase (ATP-citrate (pro-S-)-lyase) (Citrate cleavage enzyme)	ACLY	2
IPI00008223	P54727	45248	5	UV excision repair protein RAD23 homolog B	RAD23B	0
IPI00299024	P80723	28924	5	BRAIN ACID SOLUBLE PROTEIN 1.	BASP1	0
IPI00215914	P84077	20741	5	Chain B, Human Adp-Ribosylation Factor 1 Complexed With Gdp, Full Length Non-Myristoylated	ARF1	0
IPI00009950	Q12907	40545	5	lectin, mannose-binding 2	LMAN2	2
IPI00011937	Q13162	30749	5	thioredoxin peroxidase	PRDX4	2
IPI00006713	Q13217	58000	5	DnaJ (Hsp40) homolog, subfamily C, member 3	DNAJC3	1
IPI00028911	Q14118	97862	5	dystroglycan 1 precursor	DAG1	2
IPI00025110	Q14859	72640	5	pre-pro-megakaryocyte potentiating factor	MSLN	1
IPI00292657	Q14914	36075	5	NADP-dependent leukotriene B4 12-hydroxydehydrogenase	LTB4DH	1
IPI00020436	Q15907	24588	5	RAS-RELATED PROTEIN RAB-11B.	RAB11B	1
IPI00328719	Q16348	82572	5	Oligopeptide transporter, kidney isoform (Peptide transporter 2) (Kidney H(+)/peptide cotransporter) (Solute carrier family 15, member 2)	SLC15A2	12
IPI00031385	Q4KN33	18034	5	human epididymis-specific 3 alpha precursor	FAM12A	2
IPI00010706	Q4TTD9	52523	5	glutathione synthetase	GSS	0
IPI00000073	Q52LZ6	137565	5	epidermal growth factor (beta-urogastrone)	EGF	2
IPI00299155	Q53XP2	29750	5	proteasome alpha 4 subunit	PSMA4	0
IPI00014312	Q569L3	89444	5	cullin 3	CUL3	0
IPI00179330	Q5RKT7	18293	5	Ubiquitin and ribosomal protein S27a, precursor	RPS27A	0
IPI00013179	Q5SQ10	21243	5	prostaglandin H2 D-isomerase	PTGDS	0
IPI00001477	Q5ST11	102032	5	Epithelial discoidin domain receptor 1 precursor (Tyrosine kinase DDR) (Discoidin receptor tyrosine kinase) (Tyrosine-protein kinase CAK) (Cell adhesion kinase) (TRK E) (Protein-tyrosine kinase RTK 6) (CD167a antigen) (HGK2)	DDR1	5
IPI00026314	Q5T0I2	86043	5	gelsolin isoform a	GSN	1
IPI00022213	Q5T3D8	42798	5	progastricsin (pepsinogen C)	PGC	1
IPI00013895	Q5VTK0	11847	5	S100 calcium binding protein A11 (calgizzarin)	S100A11	1
IPI00011588	Q5VTT1	50501	5	Platelet-activating factor acetylhydrolase precursor (PAF acetylhydrolase) (PAF 2-acylhydrolase) (LDL-associated phospholipase A2) (LDL-PLA(2)) (2-acetyl-1-alkylglycerophosphocholine esterase) (1-alkyl-2-acetylglycerophosphocholine esterase)	PLA2G7	2
IPI00009439	Q6AI31	47885	5	synaptotagmin I	SYT1	1
IPI00027462	Q6FGA1	13291	5	S100 calcium-binding protein A9	S100A9	0
IPI00022231	P20155	9627	5	serine protease inhibitor, Kazal type 2 (acrosin-trypsin inhibitor)	SPINK2	1
IPI00003348	Q6FHM2	38048	5	guanine nucleotide-binding protein, beta-2 subunit	GNB2	0
IPI00026259	Q6FHN6	37798	5	aspartylglucosaminidase precursor	AGA	1
IPI00003815	Q6IBM5	23250	5	Rho GDP dissociation inhibitor (GDI) alpha	ARHGDIA	0
IPI00185600	Q6ICS0	55072	5	annexin A11	ANXA11	0
IPI00060800	Q6UW28	23303	5	HRPE773	LOC124220	3
IPI00249971	Q6UY27	13633	5	hypothetical protein LOC399967	UNQ3112	0
IPI00168645	Q8NEB7	64055	5	proacrosin binding protein sp32 precursor	ACRBP	1
IPI00021983	Q92542	79103	5	nicastrin precursor	NCSTN	3
IPI00023728	Q92820	36340	5	gamma-glutamyl hydrolase precursor	GGH	1
IPI00101405	Q96G29	48758	5	farnesyl diphosphate synthase	FDPS	2
IPI00029817	Q99519	45952	5	neuraminidase precursor	NEU1	3
IPI00306543	Q99988	35473	5	Growth/differentiation factor 15 precursor (GDF-15) (Placental bone morphogenic protein) (Placental TGF-beta) (Macrophage inhibitory cytokine-1) (MIC-1) (Prostate differentiation factor) (NSAID-regulated protein 1) (NRG-1)	GDF15	1
IPI00030911	Q9BV40	11488	5	vesicle-associated membrane protein 8	VAMP8	1
IPI00001245	Q9BZ76	142957	5	Contactin associated protein-like 3 precursor (Cell recognition molecule Caspr3)	CNTNAP3	1
IPI00328350	Q9BZQ8	106197	5	niban protein isoform 2	C1orf24	0
IPI00027806	Q9H336	58277	5	cocoacrisp	LOC83690	1
IPI00007067	Q9H4G4	21265	5	GOLGI-ASSOCIATED PLANT PATHOGENESIS-RELATED PROTEIN 1.	C9orf19	0
IPI00026359	Q9H9S4	39234	5	Calcium binding protein 39-like (Mo25-like protein) (Antigen MLAA-34)	CAB39L	0
IPI00021048	Q9NZM1	236100	5	myoferlin isoform a	FER1L3	2
IPI00004503	P11279	45019	5	LYSOSOME-ASSOCIATED MEMBRANE GLYCOPROTEIN 1 PRECURSOR.	LAMP1	2
IPI00157513	Q8N6G6-1	78352	5	ADAMTS-like 1 isoform 1	ADAMTSL1	1
IPI00177543	P19021-1	109190	5	peptidylglycine alpha-amidating monooxygenase isoform a, preproprotein	PAM	3
IPI00186581	Q13438-2	70444	5	SPLICE ISOFORM OS-9-2 OF PROTEIN OS-9 PRECURSOR.	OS-9	1
IPI00478755	ENSP00000273550	22234	4	22 KDA PROTEIN.	FTH1	0
IPI00002459	ENSP00000348889	75602	4	annexin VI isoform 2	ANXA6	0
IPI00022430	O14556	44815	4	glyceraldehyde-3-phosphate dehydrogenase, spermatogenic	GAPDS	0
IPI00472656	O14679	34601	4	Pig3	TP53I3	1
IPI00232571	O75487	63455	4	glypican 4	GPC4	1
IPI00021997	O75629	24173	4	cellular repressor of E1A-stimulated genes	CREG1	1
IPI00295485	O95757	95453	4	Heat shock 70 kDa protein 4L (Osmotic stress protein 94) (Heat shock 70-related protein APG-1)	APG-1	1
IPI00000075	P01137	44997	4	Transforming growth factor beta 1 precursor (TGF-beta 1)	TGFB1	1
IPI00298853	P02774	54526	4	Vitamin D-binding protein precursor (DBP) (Group-specific component) (Gc-globulin) (VDB)	GC	0
IPI00291867	P05156	68072	4	Complement factor I precursor (C3B/C4B inactivator)	IF	2
IPI00008530	P05388	34423	4	ribosomal protein P0	RPLP0	2
IPI00026154	P14314	60228	4	Glucosidase II beta subunit precursor (Protein kinase C substrate, 60.1 kDa protein, heavy chain) (PKCSH) (80K-H protein)	PRKCSH	0
IPI00220271	P14550	36892	4	Aldehyde Reductase	AKR1A1	0
IPI00296461	P17405	70833	4	Sphingomyelin phosphodiesterase precursor (Acid sphingomyelinase) (aSMase)	SMPD1	1
IPI00007671	P21217	42489	4	fucosyltransferase 3 (galactoside 3(4)-L-fucosyltransferase, Lewis blood group included)	FUT3	1
IPI00295105	P23280	35457	4	Carbonic anhydrase VI precursor (Carbonate dehydratase VI) (CA-VI) (Secreted carbonic anhydrase) (Salivary carbonic anhydrase)	CA6	0
IPI00011174	P23352	77444	4	Anosmin 1	KAL1	1
IPI00031065	P24855	31642	4	deoxyribonuclease I precursor	DNASE1	1
IPI00000783	P28062	30677	4	proteasome beta 8 subunit isoform E2 proprotein	PSMB8	0
IPI00013885	P31944	27947	4	caspase 14 precursor	CASP14	0
IPI00005102	P52788	41698	4	spermine synthase	SMS	0
IPI00023824	P98095	132219	4	Fibulin-2 precursor	FBLN2	2
IPI00014919	Q07131	56954	4	UTP--GLUCOSE-1-PHOSPHATE URIDYLYLTRANSFERASE 1.	UGP1	0
IPI00019599	Q13404	26065	4	ubiquitin-conjugating enzyme E2 Kua-UEV isoform 2	Kua-UEV	1
IPI00031549	Q14574	101262	4	desmocollin 3 isoform Dsc3a preproprotein	DSC3	2
IPI00009997	Q4TTN0	47545	4	beta-1,3-N-acetylglucosaminyltransferase bGnT-6	B3GNT6	1
IPI00300620	Q53XZ0	14100	4	Interferon-induced transmembrane protein 1 (Interferon-induced protein 17) (Interferon-inducible protein 9-27) (Leu-13 antigen) (CD225 antigen)	IFITM1	2
IPI00003949	Q53Y81	17184	4	ubiquitin-conjugating enzyme E2N	UBE2N	0
IPI00022204	P29508	44594	4	Squamous cell carcinoma antigen 1	SERPINB3	0
IPI00026268	Q5QPR5	38151	4	guanine nucleotide-binding protein, beta-1 subunit	GNB1	0
IPI00009794	Q5T7L8	39754	4	calcium binding protein Cab45 precursor	Cab45	1
IPI00022429	Q5U067	24999	4	orosomucoid 1 precursor	ORM1	1
IPI00005719	Q5U0I6	22891	4	RAB1A, member RAS oncogene family	RAB1A	0
IPI00000190	Q5U0J6	26476	4	CD81 antigen	CD81	4
IPI00000049	Q5U675	35119	4	TNFSF10 protein	TNFSF10	1
IPI00395488	Q6EMK4	72751	4	vasorin	LOC114990	2
IPI00218568	Q6FGB3	12901	4	PCBD	PCBD	0
IPI00019329	Q6FGH9	10530	4	cytoplasmic dynein light polypeptide	DNCL1	0
IPI00020599	Q6IAT4	48283	4	calreticulin precursor	CALR	1
IPI00000811	Q6IAT9	25570	4	proteasome beta 6 subunit	PSMB6	0
IPI00394807	Q6UW15	19746	4	regenerating islet-derived 3 gamma	REG-III	1
IPI00219526	Q86U74	69726	4	phosphoglucomutase 1	PGM1	0
IPI00409640	Q86X29	72534	4	LISCH protein isoform 2	LISCH7	2
IPI00292732	Q8IV47	43494	4	fibromodulin precursor	FMOD	0
IPI00024754	Q8IZP9	113131	4	G-protein coupled receptor 64 precursor (Epididymis-specific protein 6) (He6 receptor)	GPR64	9
IPI00177880	Q8N271	93079	4	unknown	PROM2	6
IPI00176427	Q8NFZ8	43215	4	immunoglobulin superfamily, member 4C	IGSF4C	1
IPI00259102	Q96J80	38572	4	mammalian ependymin related protein 1	UCC1	1
IPI00000775	Q96JA1	120632	4	Leucine-rich repeats and immunoglobulin-like domains protein 1 precursor (LIG-1)	LRIG1	2
IPI00005467	Q9GZN4	36090	4	protease, serine, 22	PRSS22	2
IPI00100154	Q9H0E2	30490	4	toll interacting protein	TOLLIP	0
IPI00002856	Q9H5R1	32363	4	tumor necrosis factor, alpha-induced protein 9	TNFAIP9	1
IPI00002926	Q9H9H4	32853	4	hypothetical protein LOC79720	FLJ12750	0
IPI00292939	Q9H9W7	98103	4	unnamed protein product	KIAA1344	0
IPI00221232	Q9UBI6	8115	4	GUANINE NUCLEOTIDE-BINDING PROTEIN G(I)/G(S)/G(O) GAMMA-12 SUBUNIT.	GNG12	0
IPI00002732	Q9UBQ6	37726	4	exostoses (multiple)-like 2	EXTL2	1
IPI00001754	Q9Y624	32962	4	F11 receptor isoform a precursor	F11R	2
IPI00220014	Q13907	32978	4	isopentenyl-diphosphate delta isomerase	IDI1	1
IPI00220993	P09543-2	45469	4	2',3'-cyclic nucleotide 3' phosphodiesterase	CNP	0
IPI00302925	P50990	60311	4	T-COMPLEX PROTEIN 1, THETA SUBUNIT.	CCT8	1
IPI00304925	P08107	70294	4	heat shock 70kDa protein 1B	HSPA1B	0
IPI00329538	Q16651	37425	4	PROSTASIN PRECURSOR.	PRSS8	2
IPI00398435	O15031	212332	4	PREDICTED: plexin B2	PLXNB2	4
IPI00419501	P02794	23506	4	FERRITIN HEAVY CHAIN.	FTH1	0
IPI00172579	ENSP00000346827	54252	3	53 KDA PROTEIN.	ALDH9A1	0
IPI00397949	NP_958933	77821	3	G protein-coupled receptor 56 isoform b	GPR56	9
IPI00010896	O00299	27248	3	CHLORIDE INTRACELLULAR CHANNEL PROTEIN 1.	CLIC1	1
IPI00297037	O14494	32535	3	phosphatidic acid phosphatase type 2A isoform 1	PPAP2A	6
IPI00023137	O14657	38297	3	torsin family 1, member B (torsin B)	TOR1B	1
IPI00166584	O15250	75435	3	hypothetical protein	XPNPEP1	1
IPI00013809	O43708	24452	3	Maleylacetoacetate isomerase (MAAI) (Glutathione S-transferase zeta 1) (GSTZ1-1)	GSTZ1	0
IPI00298828	P02749	39584	3	Beta-2-glycoprotein I precursor (Apolipoprotein H) (Apo-H) (B2GPI) (Beta(2)GPI) (Activated protein C-binding protein) (APC inhibitor) (Anticardiolipin cofactor)	APOH	1
IPI00021833	P04085	24598	3	Platelet-derived growth factor A chain precursor (PDGF A-chain) (Platelet-derived growth factor alpha polypeptide) (PDGF-1)	PDGFA	0
IPI00022229	P04114	516666	3	apolipoprotein B precursor	APOB	3
IPI00289614	P10323	46443	3	Acrosin precursor	ACR	1
IPI00003909	P11169	54345	3	solute carrier family 2 (facilitated glucose transporter), member 3	SLC2A3	10
IPI00413641	P15121	38498	3	Chain B, Fidarestat Bound To Human Aldose Reductase	AKR1B1	0
IPI00026199	P22352	25774	3	Plasma glutathione peroxidase precursor (GSHPx-P) (Extracellular glutathione peroxidase) (GPx-P)	GPX3	2
IPI00012011	P23528	18719	3	COFILIN-1.	CFL1	0
IPI00219806	P31151	11578	3	Chain B, Human Psoriasin (S100a7) Ca2+ Bound Form (Crystal Form I)	S100A7	0
IPI00301277	P34931	70730	3	Heat shock 70 kDa protein 1L (Heat shock 70 kDa protein 1-like) (Heat shock 70 kDa protein 1-Hom) (HSP70-Hom)	HSPA1L	0
IPI00017367	P35241	68635	3	radixin	RDX	0
IPI00328550	P35443	108482	3	thrombospondin 4 precursor	THBS4	1
IPI00006114	P36955	48809	3	Pigment epithelium-derived factor precursor (PEDF) (EPC-1)	SERPINF1	1
IPI00027341	P40121	38779	3	Macrophage capping protein (Actin-regulatory protein CAP-G)	CAPG	0
IPI00024129	P45877	22863	3	peptidylprolyl isomerase C	PPIC	1
IPI00026482	P49223	7744	3	Kunitz-type protease inhibitor 3 precursor (HKIB9)	SPINT3	1
IPI00019988	P51688	57173	3	N-sulfoglucosamine sulfohydrolase (sulfamidase)	SGSH	0
IPI00017344	P61020	23920	3	RAB5B, member RAS oncogene family	RAB5B	0
IPI00019038	P61626	16982	3	lysozyme precursor	LYZ	0
IPI00009901	P61970	14640	3	nuclear transport factor 2	NUTF2	0
IPI00465315	P99999	14880	3	Chain A, Solution Structure Of Reduced Recombinant Human Cytochrome C	CYCS	0
IPI00025846	Q02487	101324	3	desmocollin 2 isoform Dsc2a preproprotein	DSC2	2
IPI00012303	Q13228	52907	3	Selenium-binding protein 1	SELENBP1	0
IPI00300086	Q15274	33101	3	quinolinate phosphoribosyltransferase	QPRT	1
IPI00003933	Q16775	29184	3	hydroxyacyl glutathione hydrolase	HAGH	0
IPI00007427	Q4JM47	20024	3	AGR2	AGR2	1
IPI00021807	Q4VX22	60134	3	glucocerebrosidase precursor	GBA	1
IPI00004397	Q53T32	23508	3	v-ral simian leukemia viral oncogene homolog B	RALB	0
IPI00007702	Q53XM3	70263	3	heat shock 70kDa protein 2	HSPA2	0
IPI00022432	Q549C7	15991	3	transthyretin	TTR	1
IPI00456130	Q5GAN3	18289	3	ribonuclease, RNase A family, 13 (non-active)	LOC440163	1
IPI00007207	Q5T074	45785	3	lipase A precursor	LIPA	3
IPI00019755	Q5TA03	33430	3	glutathione-S-transferase omega 1	GSTO1	0
IPI00027500	Q5U024	22096	3	ras homolog gene family, member A	RHOA	0
IPI00334362	Q5YKG5	93145	3	c114 SLIT-like testicular protein	LOC474170	1
IPI00011302	Q6FHM9	14795	3	CD59 antigen p18-20	CD59	1
IPI00291488	Q14508-1	13953	3	WAP four-disulfide core domain 2 isoform 1 precursor	WFDC2	1
IPI00019954	Q6IBD2	17169	3	CST6	CST6	1
IPI00006662	Q6IBG6	21547	3	apolipoprotein D precursor	APOD	2
IPI00021841	Q6Q785	30759	3	apolipoprotein A-I preproprotein	LOC440837	1
IPI00399139	Q6UWW0	20612	3	MSFL2541	UNQ2541	1
IPI00075013	Q6ZMH6	33081	3	unnamed protein product	C1QTNF1	1
IPI00171611	Q71DI3	16911	3	histone H3/o	H3/o	0
IPI00165438	Q71SW6	73046	3	muscle type neuropilin 1	NRP1	1
IPI00020749	Q7L5R2	29396	3	Testis expressed sequence 101	TEX101	2
IPI00217482	Q8IXA5	24100	3	sperm acrosome associated 3	SPACA3	2
IPI00166768	Q8N532	37309	3	TUBA6 protein	TUBA6	1
IPI00168894	Q8NFT2	56211	3	SIX-TRANSMEMBRANE EPITHELIAL ANTIGEN OF PROSTATE 2.	STEAP2	6
IPI00032179	P01008	53114	3	Antithrombin III variant	SERPINC1	2
IPI00021923	Q92520	24950	3	predicted osteoblast protein	FAM3C	1
IPI00333776	Q92823	144659	3	Neuronal cell adhesion molecule precursor (Nr-CAM) (NgCAM-related cell adhesion molecule) (Ng-CAM-related) (hBravo)	NRCAM	2
IPI00056357	Q969H8	19098	3	chromosome 19 open reading frame 10	C19orf10	1
IPI00032050	Q969T9	29396	3	WW domain binding protein 2	WBP2	0
IPI00060181	Q96C19	26794	3	EF hand domain family, member D2	EFHD2	0
IPI00061013	Q96DN9	58506	3	cauxin	FLJ31547	6
IPI00062037	Q96FJ2	10457	3	dynein light chain 2	Dlc2	0
IPI00217882	Q99523	93011	3	Sortilin precursor (Glycoprotein 95) (Gp95) (Neurotensin receptor 3) (NT3) (100 kDa NT receptor)	SORT1	4
IPI00156689	Q99536	44419	3	vesicle amine transport protein 1	VAT1	2
IPI00018465	Q99832	59842	3	chaperonin containing TCP1, subunit 7 isoform a	CCT7	1
IPI00305010	Q9BRF8	35940	3	CSTP1	FLJ11151	1
IPI00015238	Q9H1M3	20628	3	beta defensin 129 precursor	DEFB129	0
IPI00031789	Q9NPH3	66118	3	interleukin 1 receptor accessory protein isoform 1	IL1RAP	2
IPI00018264	Q9NTN9	92751	3	Semaphorin 4G precursor	SEMA4G	2
IPI00000137	Q9UJJ9	34351	3	N-acetylglucosamine-1-phosphotransferase, gamma subunit	GNPTG	1
IPI00001922	Q9Y5Y6	96990	3	matriptase	ST14	1
IPI00003799	Q9Y5Z4	22861	3	heme binding protein 2	HEBP2	0
IPI00002211	Q9H2E6-2	117547	3	SPLICE ISOFORM 2 OF SEMAPHORIN 6A PRECURSOR.	SEMA6A	2
IPI00008274	Q01518	52325	3	CAP, adenylate cyclase-associated protein 1 (yeast)	CAP1	0
IPI00009253	P54920	33655	3	ALPHA-SOLUBLE NSF ATTACHMENT PROTEIN.	NAPA	0
IPI00012902	O43581	45815	3	synaptotagmin VII	SYT7	1
IPI00016339	P51148	31370	3	RAS-RELATED PROTEIN RAB-5C.	RAB5C	0
IPI00021560	Q92485	52375	3	acid sphingomyelinase-like phosphodiesterase	SMPDL3B	0
IPI00073454	P12110-3	88373	3	alpha 2 type VI collagen isoform 2C2a precursor	COL6A2	1
IPI00165949	Q9NZ08-2	108264	3	type 1 tumor necrosis factor receptor shedding aminopeptidase regulator	ARTS-1	2
IPI00178926	P01591	18543	3	immunoglobulin J chain	IGJ	1
IPI00217223	P22234	50389	3	MULTIFUNCTIONAL PROTEIN ADE2.	PAICS	1
IPI00219910	P30043	22751	3	FLAVIN REDUCTASE.	BLVRB	0
IPI00293464	Q16531	128204	3	DNA DAMAGE BINDING PROTEIN 1.	DDB1	2
IPI00299048	Q13576-1	181071	3	IQ motif containing GTPase activating protein 2	IQGAP2	2
IPI00375676	P02792	28684	3	FERRITIN LIGHT CHAIN.	FTL	1
IPI00419590	Q9BQ16-2	50937	3	SPLICE ISOFORM 2 OF TESTICAN-3 PRECURSOR.	SPOCK3	1
IPI00419724	Q9NPR2-1	94060	3	semaphorin 4B precursor	SEMA4B	2
IPI00472226	P01876	56023	3	IG ALPHA-1 CHAIN C REGION.	IGHA1	0
IPI00003391	ENSP00000262800	309897	2	305 KDA PROTEIN.	ODZ1	2
IPI00176678	ENSP00000311351	40667	2	40 KDA PROTEIN.	-	2
IPI00383080	ENSP00000327510	51573	2	52 KDA PROTEIN.	MUC6	0
IPI00177008	ENSP00000330918	34441	2	PREDICTED: similar to RIKEN cDNA 1700012G19	LOC283871	0
IPI00399284	ENSP00000340717	21768	2	PREDICTED: similar to spermadhesin AQN-1 - pig	LOC3IPI0020	0
IPI00010418	O00159	122461	2	Myosin Ic (Myosin I beta) (MMI-beta) (MMIb)	MYO1C	1
IPI00011200	O43175	57356	2	D-3-PHOSPHOGLYCERATE DEHYDROGENASE.	PHGDH	1
IPI00012851	O43520	144832	2	ATPase, Class I, type 8B, member 1	ATP8B1	10
IPI00013446	O43653	13474	2	prostate stem cell antigen	PSCA	2
IPI00306046	O43854	55098	2	EGF-like repeats and discoidin I-like domains-containing protein 3	EDIL3	1
IPI00030128	O60513	40358	2	UDP-Gal:betaGlcNAc beta 1,4- galactosyltransferase 4	B4GALT4	1
IPI00031564	O75223	21222	2	hypothetical protein LOC79017	C7orf24	0
IPI00026126	O75556	11104	2	secretoglobin, family 2A, member 1	SCGB2A1	0
IPI00028213	O95025	90735	2	semaphorin 3D	SEMA3D	1
IPI00001469	O95969	10260	2	lipophilin B	SCGB1D2	1
IPI00383758	P00354	36024	2	Glyceraldehyde-3-phosphate dehydrogenase, muscle (GAPDH)	-	0
IPI00305477	P01037	19174	2	Cystatin SN precursor (Salivary cystatin SA-1) (Cystain SA-I)	CST1	1
IPI00298971	P04004	55069	2	Vitronectin precursor (Serum spreading factor) (S-protein) (V75)	VTN	1
IPI00465436	P04040	59924	2	CATALASE.	CAT	0
IPI00023014	P04275	322435	2	von Willebrand factor precursor	VWF	1
IPI00026272	P04908	14033	2	HISTONE H2A.M.	HIST1H2AB	1
IPI00010796	P07237	57480	2	prolyl 4-hydroxylase, beta subunit	P4HB	0
IPI00027482	P08185	45283	2	corticosteroid binding globulin precursor	SERPINA6	3
IPI00215998	P08962	27929	2	CD63 ANTIGEN.	CD63	4
IPI00220281	P09471	40595	2	GUANINE NUCLEOTIDE-BINDING PROTEIN G(O), ALPHA SUBUNIT 1.	GNAO1	1
IPI00021780	P10600	48096	2	transforming growth factor, beta 3	TGFB3	1
IPI00009867	P13647	62637	2	Keratin, type II cytoskeletal 5 (Cytokeratin 5) (K5) (CK 5) (58 kDa cytokeratin)	KRT5	1
IPI00221101	P14410	210697	2	SUCRASE-ISOMALTASE, INTESTINAL.	SI	3
IPI00220373	P14735	118692	2	INSULIN-DEGRADING ENZYME.	IDE	1
IPI00414909	P17050	47047	2	alpha-N-acetylgalactosaminidase precursor	NAGA	1
IPI00290566	P17987	60819	2	T-complex protein 1 isoform a	TCP1	2
IPI00002460	P20073	52991	2	Annexin A7 (Annexin VII) (Synexin)	ANXA7	0
IPI00026104	P22304	62233	2	iduronate-2-sulfatase isoform a precursor	IDS	2
IPI00021716	P29401	68519	2	transketolase	TKT	1
IPI00217253	P30047	9749	2	GTP CYCLOHYDROLASE I FEEDBACK REGULATORY PROTEIN.	GCHFR	0
IPI00216318	P31946	35904	2	14-3-3 PROTEIN BETA/ALPHA.	YWHAB	1
IPI00005705	P36873	37701	2	protein phosphatase 1, catalytic subunit, gamma isoform	PPP1CC	0
IPI00010720	P48643	60089	2	chaperonin containing TCP1, subunit 5 (epsilon)	CCT5	0
IPI00027703	P49641	130170	2	Alpha-mannosidase IIx (Mannosyl-oligosaccharide 1,3-1,6-alpha-mannosidase) (MAN IIx) (Mannosidase alpha class 2A member 2)	MAN2A2	2
IPI00029061	P49908	44217	2	Selenoprotein P precursor (SeP)	SEPP1	0
IPI00302927	P50991	58401	2	T-COMPLEX PROTEIN 1, DELTA SUBUNIT.	CCT4	2
IPI00219913	P54578	61605	2	UBIQUITIN CARBOXYL-TERMINAL HYDROLASE 14.	USP14	1
IPI00008790	P54803	75385	2	galactosylceramidase precursor	GALC	2
IPI00386580	P59861	8521	2	Beta-defensin 131 precursor (Beta-defensin 31) (DEFB-31)	-	1
IPI00291928	P61106	30838	2	Ras-related protein Rab-14	RAB14	1
IPI00027240	P63218	7428	2	GUANINE NUCLEOTIDE-BINDING PROTEIN G(I)/G(S)/G(O) GAMMA-5 SUBUNIT.	GNG5	0
IPI00008380	P67775	36142	2	protein phosphatase 2, catalytic subunit, alpha isoform	PPP2CA	0
IPI00021347	P68036	18021	2	ubiquitin-conjugating enzyme E2L 3 isoform 1	UBE2L3	0
IPI00023591	Q00577	35003	2	purine-rich element binding protein A	PURA	0
IPI00024083	Q02083	40178	2	N-acylsphingosine amidohydrolase-like precursor (Acid ceramidase-like protein) (ASAH-like protein)	ASAHL	2
IPI00021812	Q09666	312580	2	desmoyokin	AHNAK	0
IPI00012315	Q13232	19231	2	nucleoside-diphosphate kinase 3	NME3	1
IPI00015102	Q13740	65775	2	CD166 antigen precursor (Activated leukocyte-cell adhesion molecule) (ALCAM)	ALCAM	2
IPI00030289	Q14395	51936	2	mucin 6, gastric (3-repeat clone)	MUC6	0
IPI00033600	Q15435	41653	2	protein phosphatase 1, regulatory subunit 7	PPP1R7	0
IPI00003935	Q16778	14713	2	HISTONE H2B.Q.	HIST2H2BE	0
IPI00107555	Q4VBQ4	15421	2	profilin 2 isoform b	PFN2	0
IPI00219156	Q502Z6	12947	2	ribosomal protein L30	RPL30	0
IPI00015872	Q53GA9	26711	2	transmembrane 4 superfamily member 3 variant	TM4SF3	4
IPI00418411	Q53GJ0	55874	2	keratin 8 variant	KRT8	0
IPI00297026	Q53T31	47827	2	Inhibin beta B chain precursor (Activin beta-B chain)	INHBB	1
IPI00027239	Q541E1	27587	2	tumor necrosis factor ligand superfamily, member 13 isoform alpha proprotein	TNFSF13	1
IPI00291175	Q5SWX2	117220	2	vinculin isoform VCL	VCL	0
IPI00296053	Q5SY06	54773	2	fumarate hydratase precursor	FH	0
IPI00009650	Q5T8A1	19409	2	lipocalin 1 precursor	LCN1	1
IPI00176710	Q5T8A1	19409	2	lipocalin 1 precursor	LOC286310	1
IPI00018942	Q5T9X3	41621	2	OTTHUMP00000018702	FLJ10769	2
IPI00010130	Q5T9Z1	42665	2	glutamate-ammonia ligase (glutamine synthase)	GLUL	0
IPI00386751	Q5TDQ4	25006	2	chromosome 6 open reading frame 74	C6orf74	0
IPI00013299	Q5TGZ2	19965	2	NBL1	NBL1	1
IPI00015148	Q5TZR4	21040	2	RAP1B, member of RAS oncogene family	RAP1B	0
IPI00029236	Q5U0A3	31576	2	insulin-like growth factor binding protein 5	IGFBP5	1
IPI00030936	Q5VST0	26910	2	tetraspan 1	TSPAN-1	4
IPI00008234	Q6BCY4	31599	2	cytochrome b5 reductase b5R.2 isoform 1	CYB5R2	0
IPI00005721	Q6EZF6	10536	2	defensin, alpha 1 preproprotein	DEFA1	1
IPI00215920	Q6FGZ2	20183	2	ADP-ribosylation factor 6	ARF6	0
IPI00293276	Q6FHV0	16195	2	MIF	MIF	0
IPI00025512	Q6FI47	22826	2	heat shock 27kDa protein 1	HSPB1	0
IPI00026962	Q6IBD9	16870	2	phospholipase A2, group IIA	PLA2G2A	1
IPI00005038	Q6IBG0	14542	2	heat-responsive protein 12	HRSP12	0
IPI00216304	Q6ICW0	10382	2	chemokine (C-X-C motif) ligand 12 (stromal cell-derived factor 1) isoform 2	CXCL12	1
IPI00031141	Q6IPD2	32947	2	ribosomal protein SA	LAMR1	0
IPI00450931	Q6IPQ0	26355	2	IGLC2 protein	IGLC2	0
IPI00005260	Q6IPR2	208613	2	PSME4 protein	PSME4	1
IPI00186455	Q6NUS6	69398	2	hypothetical protein LOC26123 isoform a	C10orf61	2
IPI00044895	Q6UWD1	18341	2	PNPK6288	LOC389852	1
IPI00185998	Q6UWU2	74395	2	galactosidase, beta 1-like	GLB1L	1
IPI00442522	Q6ZNV1	30608	2	unnamed protein product	LDHA	1
IPI00018278	Q71UI9	13501	2	H2A histone family, member V isoform 1	H2AFV	1
IPI00377076	Q7RTZ1	63626	2	ovochymase 2	OVTN	2
IPI00297160	Q86T72	39876	2	hypothetical protein	CD44	2
IPI00328745	Q86UN2	49832	2	reticulon 4 receptor-like 1	RTN4RL1	1
IPI00216698	Q8IUA0	29489	2	WAP four-disulfide core domain 8 precursor	WFDC8	1
IPI00220711	Q8IVL8	43015	2	carboxypeptidase O	CPO	1
IPI00166039	Q8N114	26363	2	scotin	SCOTIN	2
IPI00032959	Q8N335	45342	2	glycerol-3-phosphate dehydrogenase 1-like	GPD1L	2
IPI00410487	Q8NBI7	26398	2	unnamed protein product	TWSG1	1
IPI00171412	Q8NBJ7	33950	2	sulfatase modifying factor 2	SUMF2	1
IPI00026991	Q8NCL4	72025	2	Polypeptide N-acetylgalactosaminyltransferase 6 (Protein-UDP acetylgalactosaminyltransferase 6) (UDP-GalNAc:polypeptide N-acetylgalactosaminyltransferase 6) (Polypeptide GalNAc transferase 6) (GalNAc-T6) (pp-GaNTase 6)	GALNT6	1
IPI00169259	Q8NHG7	8551	2	hypothetical protein	DKFZp313A2432	0
IPI00550041	Q8WVX0	36078	2	Peroxisomal enoyl-coenzyme A hydratase-like protein	ECH1	0
IPI00290452	Q969X1	34943	2	RECS1 protein homolog	PP1201	6
IPI00016112	Q96GF5	177754	2	PREDICTED: Melanoma associated gene	D2S448	3
IPI00063827	Q96IU4	22446	2	hypothetical protein LOC84836	MGC15429	1
IPI00003217	Q99436	30867	2	proteasome beta 7 subunit proprotein	PSMB7	1
IPI00376327	Q9BQN3	15847	2	PREDICTED: similar to dJ601O1.1 (novel protein with Kunitz/Bovine pancreatic trypsin inhibitor domain)	C20orf137	1
IPI00019982	Q9BRV4	11360	2	Vesicle-associated membrane protein 3 (cellubrevin)	VAMP3	0
IPI00013006	Q9BS86	41955	2	Zona pellucida binding protein 1 precursor (Sp38)	ZPBP	1
IPI00328127	Q9BUC2	12712	2	Vesicle-associated membrane protein 2 (synaptobrevin 2)	VAMP2	1
IPI00012201	Q9BV36	66593	2	melanophilin	MLPH	0
IPI00063962	Q9BVM2	24320	2	DPCD protein	DPCD	0
IPI00015351	Q9GZP4	24391	2	thioredoxin family Trp26	HT014	0
IPI00221202	Q9GZT8	39265	2	NIF3 NGG1 interacting factor 3-like 1	NIF3L1	0
IPI00300285	Q9H0R4	28746	2	haloacid dehalogenase-like hydrolase domain containing 2	HDHD2	0
IPI00000296	Q9P082	12596	2	HSPC300	C3orf10	0
IPI00398020	Q9P273	309413	2	PREDICTED: odz, odd Oz/ten-m homolog 3	ODZ3	4
IPI00037448	Q9UBQ7	38915	2	glyoxylate reductase/hydroxypyruvate reductase	GRHPR	0
IPI00296286	Q9UIK5	43268	2	transmembrane protein with EGF-like and two follistatin-like domains 2	TMEFF2	2
IPI00027009	Q9UNF0	56046	2	Protein kinase C and casein kinase substrate in neurons protein 2	PACSIN2	0
IPI00006121	P22304-2	38571	2	iduronate-2-sulfatase isoform b precursor	IDS	1
IPI00016513	P61026	22683	2	ras-related GTP-binding protein RAB10	RAB10	0
IPI00020999	O14638	102074	2	ectonucleotide pyrophosphatase/phosphodiesterase 3	ENPP3	1
IPI00025084	P04632	34050	2	CAPNS1 protein	CAPNS1	2
IPI00034319	Q9NYQ9	16936	2	chromosome 6 open reading frame 82 isoform 1	C6orf82	1
IPI00219675	P63000-2	23851	2	ras-related C3 botulinum toxin substrate 1 isoform Rac1b	RAC1	1
IPI00241562	P78509-2	394808	2	SPLICE ISOFORM 2 OF REELIN PRECURSOR.	RELN	4
IPI00290770	P49368	61066	2	chaperonin containing TCP1, subunit 3 isoform b	CCT3	0
IPI00301528	Q9H3U7-2	55756	2	secreted modular calcium-binding protein 2	SMOC2	0
IPI00329200	O00410	127346	2	IMPORTIN BETA-3.	RANBP5	0
IPI00185258	ENSP00000286902	25234	1	PREDICTED: similar to Ribulose-phosphate 3-epimerase (Ribulose-5-phosphate-3-epimerase) (HUSSY-17)	LOC440001	0
IPI00473015	ENSP00000300887	53553	1	SIMILAR TO SNC66 PROTEIN.	IGHM	1
IPI00182541	ENSP00000317779	40903	1	40 KDA PROTEIN.	LAMB2	0
IPI00514982	ENSP00000325737	13345	1	13 KDA PROTEIN.	IGKC	0
IPI00457291	ENSP00000346677	17448	1	PREDICTED: similar to 40S ribosomal protein S16	LOC441876	0
IPI00550584	HIT000022199	54190	1	IG ALPHA-1 CHAIN C REGION.	IGHA1	1
IPI00011732	O00451	53293	1	GDNF family receptor alpha 2 precursor (GFR-alpha 2) (Neurturin receptor alpha) (NTNR-alpha) (NRTNR-alpha) (TGF-beta related neurotrophic factor receptor 2) (GDNF receptor beta) (GDNFR-beta) (RET ligand 2)	GFRA2	0
IPI00024821	O00487	34726	1	26S proteasome-associated pad1 homolog	PSMD14	0
IPI00299059	O00533	137652	1	neural cell adhesion molecule	CHL1	2
IPI00299456	O00757	37076	1	Fructose-1,6-bisphosphatase isozyme 2 (D-fructose-1,6-bisphosphate 1-phosphohydrolase) (FBPase)	FBP2	0
IPI00004534	O15067	146226	1	Phosphoribosylformylglycinamidine synthase (FGAM synthase) (FGAMS) (Formylglycinamide ribotide amidotransferase) (FGARAT) (Formylglycinamide ribotide synthetase)	PFAS	3
IPI00376427	O15394	93673	1	Neural cell adhesion molecule 2 precursor (N-CAM 2)	NCAM2	2
IPI00305978	O43488	40020	1	aldo-keto reductase family 7, member A2	AKR7A2	0
IPI00025257	O75326	75860	1	semaphorin 7A	SEMA7A	2
IPI00289334	O75369	280188	1	filamin B, beta (actin binding protein 278)	FLNB	1
IPI00029997	O95336	27815	1	6-phosphogluconolactonase	PGLS	0
IPI00001352	O95916	21711	1	Putative Ras-related C3 botulinum toxin substrate 4 (p21-Rac4)	RAC1P4	1
IPI00387024	P01596	11810	1	Ig kappa chain V-I region CAR	-	0
IPI00387025	P01597	11768	1	Ig kappa chain V-I region DEE	-	0
IPI00387026	P01598	11895	1	Ig kappa chain V-I region EU	-	0
IPI00387115	P01620	11882	1	Ig kappa chain V-III region SIE	-	0
IPI00387120	P01625	12746	1	Ig kappa chain V-IV region Len	-	0
IPI00382440	P01717	11624	1	Ig lambda chain V-IV region Hil	-	0
IPI00382478	P01765	12462	1	Ig heavy chain V-III region TIL	-	0
IPI00021854	P02652	11282	1	apolipoprotein A-II preproprotein	APOA2	1
IPI00022395	P02748	64615	1	complement component 9	C9	1
IPI00022420	P02753	23371	1	retinol-binding protein 4, plasma precursor	RBP4	0
IPI00419453	P04433	12681	1	Ig kappa chain V-III region VG precursor	IGKV3-11	1
IPI00025853	P04808	21531	1	relaxin 1 preproprotein	RLN1	1
IPI00292946	P05543	46637	1	Thyroxine-binding globulin precursor (T4-binding globulin)	SERPINA7	2
IPI00221117	P07311	11254	1	ACYLPHOSPHATASE, ORGAN-COMMON TYPE ISOZYME.	ACYP1	0
IPI00014048	P07998	18089	1	pancreatic ribonuclease precursor	RNASE1	1
IPI00220578	P08754	41076	1	GUANINE NUCLEOTIDE-BINDING PROTEIN G(K), ALPHA SUBUNIT.	GNAI3	2
IPI00217963	P08779	51578	1	KERATIN, TYPE I CYTOSKELETAL 16.	KRT16	1
IPI00013400	P09237	31240	1	matrix metalloproteinase 7 preproprotein	MMP7	0
IPI00418262	P09972	43045	1	FRUCTOSE-BISPHOSPHATE ALDOLASE C.	ALDOC	0
IPI00021831	P10644	43183	1	cAMP-dependent protein kinase, regulatory subunit alpha 1	PRKAR1A	1
IPI00004358	P11216	97319	1	GLYCOGEN PHOSPHORYLASE, BRAIN FORM.	PYGB	1
IPI00217519	P11233	23723	1	ras related v-ral simian leukemia viral oncogene homolog A	RALA	0
IPI00550069	P13489	51766	1	Chain B, Crystal Structure Of Placental Ribonuclease Inhibitor In Complex With Human Eosinophil Derived Neurotoxin At 2a Resolution	RNH	0
IPI00479359	P15311	74118	1	EZRIN.	VIL2	0
IPI00294640	P20849	92426	1	Collagen alpha 1(IX) chain precursor	COL9A1	1
IPI00165360	P25325	37322	1	3-MERCAPTOPYRUVATE SULFURTRANSFERASE.	MPST	0
IPI00032270	P26436	28709	1	acrosomal vesicle protein 1 isoform a precursor	ACRV1	0
IPI00296713	P28799	68447	1	Granulins precursor (Acrogranin) (Proepithelin) (PEPI)	GRN	0
IPI00219301	P29966	31707	1	MYRISTOYLATED ALANINE-RICH C-KINASE SUBSTRATE.	MARCKS	0
IPI00024911	P30040	29032	1	endoplasmic reticulum protein 29 precursor	C12orf8	1
IPI00293867	P30046	14605	1	Chain C, D-Dopachrome Tautomerase	DDT	0
IPI00219070	P30711	28831	1	GLUTATHIONE S-TRANSFERASE THETA 1.	GSTT1	0
IPI00419250	P30712	27686	1	GLUTATHIONE S-TRANSFERASE THETA 2.	GSTT2	1
IPI00027087	P32004	140885	1	L1 cell adhesion molecule isoform 1 precursor	L1CAM	3
IPI00219025	P35754	12053	1	GLUTAREDOXIN.	GLRX	0
IPI00472082	P36952	42568	1	Maspin	SERPINB5	0
IPI00027933	P40306	29203	1	proteasome beta 10 subunit proprotein	PSMB10	0
IPI00009342	P46940	189761	1	IQ motif containing GTPase activating protein 1	IQGAP1	1
IPI00298851	P48509	33621	1	Platelet-endothelial tetraspan antigen 3 (PETA-3) (GP27) (Membrane glycoprotein SFA-1) (CD151 antigen) (Tetraspanin-24) (Tspan-24)	CD151	4
IPI00299145	P48668	60273	1	KERATIN, TYPE II CYTOSKELETAL 6E.	KRT6E	1
IPI00221234	P49419	59592	1	ALDEHYDE DEHYDROGENASE FAMILY 7 MEMBER A1.	ALDH7A1	1
IPI00028030	P49747	85559	1	Cartilage oligomeric matrix protein precursor (COMP)	COMP	1
IPI00239077	P49773	17470	1	HISTIDINE TRIAD NUCLEOTIDE-BINDING PROTEIN 1.	HINT1	0
IPI00219525	P52209	54976	1	6-PHOSPHOGLUCONATE DEHYDROGENASE, DECARBOXYLATING.	PGD	3
IPI00008290	P54756	116706	1	Ephrin type-A receptor 5 precursor (Tyrosine-protein kinase receptor EHK-1) (Eph homology kinase-1) (Receptor protein-tyrosine kinase HEK7)	EPHA5	4
IPI00022792	P55083	28972	1	microfibrillar-associated protein 4	MFAP4	0
IPI00179589	P58546	13058	1	MYOTROPHIN.	MTPN	0
IPI00029468	P61163	42701	1	ARP1 actin-related protein 1 homolog A, centractin alpha	ACTR1A	1
IPI00220642	P61981	35493	1	14-3-3 PROTEIN GAMMA.	YWHAG	0
IPI00012512	P62070	23613	1	related RAS viral (r-ras) oncogene homolog 2	RRAS2	0
IPI00026271	P62263	16434	1	40S RIBOSOMAL PROTEIN S14.	RPS14	0
IPI00007750	P68366	50634	1	tubulin, alpha 1	TUBA1	0
IPI00297779	P78371	57794	1	T-COMPLEX PROTEIN 1, BETA SUBUNIT.	CCT2	1
IPI00007797	Q01469	15497	1	FATTY ACID-BINDING PROTEIN, EPIDERMAL.	FABP5	0
IPI00219005	Q02790	52057	1	FK506-BINDING PROTEIN 4.	FKBP4	0
IPI00000792	Q08257	35356	1	crystallin, zeta	CRYZ	0
IPI00298003	Q13275	89523	1	Semaphorin 3F precursor (Semaphorin IV) (Sema IV) (Sema III/F)	SEMA3F	0
IPI00013880	Q13591	124028	1	semaphorin 5A	SEMA5A	2
IPI00028908	Q14112	154093	1	Nidogen-2 precursor (NID-2) (Osteonidogen)	NID2	2
IPI00215925	Q14749	33490	1	Chain B, Crystal Structure Of Human Glycine N-Methyltransferase	GNMT	0
IPI00019971	Q15833	67713	1	syntaxin binding protein 2	STXBP2	1
IPI00009507	Q16563	28889	1	synaptophysin-like 1 isoform a	SYPL	4
IPI00003482	Q16698	36330	1	2,4-dienoyl CoA reductase 1 precursor	DECR1	0
IPI00030059	Q4VC27	7372	1	guanine nucleotide binding protein (G protein), gamma 10	GNG10	0
IPI00101782	Q53GI0	46604	1	GDP-mannose pyrophosphorylase A variant	GMPPA	0
IPI00009793	Q53GX9	54192	1	complement component 1, r subcomponent-like precursor variant	C1RL	0
IPI00014877	Q53HE4	43008	1	glutaminyl-peptide cyclotransferase-like variant	QPCTL	2
IPI00009826	Q53XJ0	47737	1	pancreatic carboxypeptidase B1 preproprotein	CPB1	0
IPI00001639	Q53XN2	98420	1	karyopherin beta 1	KPNB1	1
IPI00019812	Q53XV2	57412	1	protein phosphatase 5, catalytic subunit	PPP5C	1
IPI00027547	Q53YJ2	11391	1	dermcidin precursor	DCD	1
IPI00029658	Q541U7	56885	1	EGF-containing fibulin-like extracellular matrix protein 1 isoform a precursor	EFEMP1	1
IPI00002441	Q546D3	32571	1	syndecan 1 precursor	SDC1	2
IPI00300341	Q567Q6	12636	1	elongin C	TCEB1	0
IPI00014361	Q567Q9	36098	1	tissue specific transplantation antigen P35B	TSTA3	1
IPI00002324	Q567T7	37870	1	Methionine adenosyltransferase II, beta, isoform 1	MAT2B	1
IPI00018146	Q567U5	28032	1	tyrosine 3/tryptophan 5 -monooxygenase activation protein, theta polypeptide	YWHAQ	0
IPI00027144	Q5BJG9	33601	1	cytochrome b-561 isoform 2	CYB561	6
IPI00021794	Q5JZH1	56352	1	PPGB	PPGB	1
IPI00014398	Q5M7Y6	35494	1	FHL1 protein	FHL1	0
IPI00011694	Q5NV57	27111	1	protease, serine, 1 preproprotein	PRSS1	0
IPI00015018	Q5SQT7	33095	1	inorganic pyrophosphatase	PP	1
IPI00006672	Q5T1M4	21190	1	solute carrier family 31 (copper transporters), member 1	SLC31A1	1
IPI00382532	Q5T583	435036	1	filaggrin	FLG	0
IPI00219478	Q5T7G5	37692	1	phosphoserine aminotransferase isoform 2	PSAT1	0
IPI00021428	Q5T8M9	42366	1	alpha 1 actin precursor	ACTA1	0
IPI00022426	P02760	39886	1	AMBP protein	AMBP	1
IPI00411706	Q5TBV0	31956	1	esterase D/formylglutathione hydrolase	ESD	0
IPI00219129	Q5TD04	29838	1	NAD(P)H dehydrogenase, quinone 2	NQO2	1
IPI00010893	Q5TE89	41407	1	endometrial bleeding associated factor preproprotein	LEFTY2	1
IPI00218247	Q5THV4	24813	1	tissue inhibitor of metalloproteinase 3	TIMP3	0
IPI00016373	Q5U0A6	24500	1	RAB13, member RAS oncogene family	RAB13	0
IPI00029218	Q5U8Z9	28153	1	testis specific protein 1	CRISP2	0
IPI00013896	Q5VLR4	38378	1	lung cancer oncogene 7	GNB2L1	0
IPI00030058	Q5VSS8	8554	1	guanine nucleotide binding protein (G protein), gamma 4	GNG4	0
IPI00218782	Q5VVZ5	34159	1	capping protein (actin filament) muscle Z-line, beta	CAPZB	0
IPI00024989	Q5VYC1	30089	1	PCMT1 protein	PCMT1	1
IPI00015475	Q5VZ24	65422	1	solute carrier family 1, member 1	SLC1A1	10
IPI00012837	Q5VZ85	110358	1	kinesin family member 5B	KIF5B	0
IPI00179709	Q5W099	50612	1	tubulin, alpha 2 isoform 1	TUBA2	1
IPI00009943	Q5W0H4	21626	1	tumor protein, translationally-controlled 1	TPT1	0
IPI00470652	Q65ZC8	26339	1	single-chain Fv fragment	-	0
IPI00009198	P48307	29567	1	tissue factor pathway inhibitor 2	TFPI2	1
IPI00301865	Q69YU7	111011	1	GBP protein isoform b	HSPA5BP1	2
IPI00024057	Q6FGI1	22548	1	transgelin 2	TAGLN2	0
IPI00009028	Q6FGX6	22951	1	C-type lectin domain family 3, member B	TNA	1
IPI00020418	Q6FH12	23637	1	related RAS viral (r-ras) oncogene homolog	RRAS	0
IPI00013890	Q6FH30	27871	1	stratifin	SFN	0
IPI00020332	Q6FHY8	38839	1	arginase, type II precursor	ARG2	0
IPI00023510	Q6FI44	23872	1	RAB5A, member RAS oncogene family	RAB5A	0
IPI00218398	Q6GSF3	66184	1	Matrix metalloproteinase-14 precursor (MMP-14) (Membrane-type matrix metalloproteinase 1) (MT-MMP 1) (MTMMP1) (Membrane-type-1 matrix metalloproteinase) (MT1-MMP) (MT1MMP) (MMP-X1)	MMP14	1
IPI00000833	Q6I9S8	13636	1	glycoprotein hormones, alpha polypeptide precursor	CGA	1
IPI00024915	Q6IAF2	22298	1	peroxiredoxin 5 precursor, isoform a	PRDX5	0
IPI00013449	Q6IAN9	28172	1	transmembrane 4 superfamily member 6	TM4SF6	4
IPI00219077	Q6IAT6	69868	1	leukotriene A4 hydrolase	LTA4H	2
IPI00032325	Q6IB90	11000	1	cystatin A	CSTA	0
IPI00028064	Q6IBJ6	29161	1	cathepsin G preproprotein	CTSG	1
IPI00412264	Q6ICQ5	19500	1	pleiotrophin	PTN	1
IPI00472762	Q6IN78	51506	1	IGHG1 protein	IGHG1	1
IPI00170999	Q6IWH7	106660	1	transmembrane protein 16G isoform NGEP long	PCANAP5	11
IPI00423445	Q6N089	52376	1	hypothetical protein	IGHG1	0
IPI00550367	Q6N096	56368	1	hypothetical protein	IGHM	0
IPI00054693	Q6NZ69	17100	1	LYZL2 protein	LYZL2	1
IPI00440577	Q6P491	26514	1	Unknown (protein for MGC:75493)	-	1
IPI00419595	Q6UVY4	65425	1	podocalyxin-like protein	PODXL2	2
IPI00044369	Q6UX71	60116	1	plexin domain containing 2 precursor	PLXDC2	2
IPI00432771	Q6UXY8	108847	1	SAYY8238	TMC5	8
IPI00395604	Q6XZB0	56309	1	lipase, member I	LIPI	2
IPI00445971	Q6ZUX2	61644	1	unnamed protein product	-	2
IPI00446235	Q6ZVI6	29141	1	unnamed protein product	DIA1	0
IPI00216514	Q71A41	32121	1	integrin-associated protein CD47	CD47	0
IPI00007364	Q75L79	23816	1	claudin 3	CLDN3	4
IPI00385332	Q7Z5W1	53958	1	Unknown (protein for MGC:59926)	IGHG1	0
IPI00217512	Q86SN9	79175	1	seven transmembrane helix receptor	GPR115	7
IPI00328703	Q86UD1	31239	1	hypothetical protein LOC220323	NS5ATP13TP2	1
IPI00328883	Q86VE9	48574	1	developmentally regulated protein TPO1	C5orf12	8
IPI00293362	Q8IXU6	42375	1	solute carrier family 35, member F2	SLC35F2	8
IPI00410192	Q8IYR2	91146	1	SET and MYND domain containing 4	SMYD4	2
IPI00027809	Q8N1F0	59770	1	Protein phosphatase 3 (formerly 2B), catalytic subunit, beta isoform (calcineurin A beta)	PPP3CB	1
IPI00154742	Q8N355	26303	1	IGLC1 protein	IGLC1	0
IPI00401773	Q8N3K4	41681	1	vacuolar protein sorting 37C	FLJ20847	0
IPI00296654	Q8N4F0	49214	1	bactericidal/permeability-increasing protein-like 1	BPIL1	4
IPI00386158	Q8NEJ1	26884	1	Unknown (protein for MGC:32654)	IGLV1-40	0
IPI00168790	Q8NEX5	10954	1	protease inhibitor WAP9	WFDC9	1
IPI00220470	Q8NHV6	88675	1	transmembrane channel-like 5	TMC5	10
IPI00382821	Q8TBA5	10893	1	Putative nuclear protein ORF1-FL49	ORF1-FL49	0
IPI00004618	Q8TC63	36431	1	IGHG4 protein	IGHG4	1
IPI00152295	Q8TC71	61926	1	hypothetical protein LOC132671	LOC132671	2
IPI00293659	Q8WY39	110824	1	polycystic kidney disease 1-like isoform b	PKD1-like	3
IPI00023754	Q92832	94678	1	nel-like 1 precursor	NELL1	1
IPI00024282	Q92930	23740	1	RAB8B, member RAS oncogene family	RAB8B	0
IPI00465363	Q96A08	14160	1	HISTONE H2B, TESTIS.	HIST1H2BA	0
IPI00101299	Q96EU7	38922	1	C1GALT1-specific chaperone 1	C1GALT2	1
IPI00063217	Q96EY5	34053	1	hypothetical protein LOC93343	LOC93343	0
IPI00028685	Q96N03	30904	1	hypothetical protein LOC128434	C20orf102	1
IPI00045109	Q96QV6	14225	1	histone H2A	HIST1H2AA	1
IPI00293350	Q99598	33206	1	translin-associated factor X	TSNAX	0
IPI00017841	Q99784	55708	1	Noelin precursor (Neuronal olfactomedin-related ER localized protein) (Olfactomedin-1)	OLFM1	1
IPI00024853	Q9BXM0	155248	1	periaxin isoform 2	PRX	0
IPI00012510	Q9BXX0	116798	1	EMILIN 2 precursor (Elastin microfibril interface-located protein 2) (Elastin microfibril interfacer 2) (FOAP-10 protein)	EMILIN2	1
IPI00014258	Q9BZX4	24290	1	ropporin, rhophilin associated protein 1B	LOC152015	1
IPI00300265	Q9H0P9	69689	1	hypothetical protein	PGM2	1
IPI00022134	Q9H1C9	18705	1	putative small GTP-binding protein (rab1b)	RAB1B	0
IPI00006510	Q9H4B7	50865	1	beta tubulin 1, class VI	TUBB1	1
IPI00005491	Q9H4D0	108263	1	calsyntenin 2	CLSTN2	2
IPI00030385	Q9H8A8	35975	1	unnamed protein product	SELENBP1	0
IPI00181753	Q9H8S1	60105	1	unnamed protein product	GRN	0
IPI00395627	Q9HB71	26308	1	calcyclin binding protein isoform 1	CACYBP	0
IPI00012165	Q9HC84	605803	1	Mucin-5B precursor (Mucin 5 subtype B, tracheobronchial) (High molecular weight salivary mucin MG1) (Sublingual gland mucin)	MUC5B	4
IPI00289131	Q9HCN3	86955	1	Transmembrane protein 8 precursor (M83 protein)	TMEM8	7
IPI00014577	Q9NP72	23248	1	RAB18, member RAS oncogene family	RAB18	0
IPI00033541	Q9NPC4	40929	1	alpha 1,4-galactosyltransferase	A4GALT	2
IPI00478250	Q9NQ56	35053	1	leucine zipper transcription factor-like 1	LZTFL1	0
IPI00004901	Q9NXI0	19808	1	HYPOTHETICAL PROTEIN FLJ20242.	GPRC5C	0
IPI00383237	Q9NYI7	6112	1	PYRUVATE KINASE M2.	PKM2	0
IPI00292791	Q9P232	113509	1	Contactin 3 precursor (Brain-derived immunoglobulin superfamily protein 1) (BIG-1) (Plasmacytoma-associated neuronal glycoprotein)	CNTN3	2
IPI00017608	Q9UBS3	25673	1	DnaJ (Hsp40) homolog, subfamily B, member 9	DNAJB9	1
IPI00383708	Q9UCK1	3378	1	cancer-associated SCM-recognition immunedefense-suppressing and serine protease-protecting peptide, CRISPP peptide	-	0
IPI00383730	Q9UD80	11298	1	neuronal voltage-dependent calcium channel alpha 2d subunit {alternatively spliced}	-	0
IPI00009540	Q9UDY8	93753	1	mucosa associated lymphoid tissue lymphoma translocation protein 1 isoform a	MALT1	1
IPI00412272	Q9UJC5	18511	1	SH3 domain binding glutamic acid-rich protein like 2	SH3BGRL2	0
IPI00384225	Q9UJH8	36090	1	meteorin, glial cell differentiation regulator	C16orf23	2
IPI00007852	Q9UL70	11740	1	myosin-reactive immunoglobulin light chain variable region	-	0
IPI00384392	Q9UL72	12978	1	myosin-reactive immunoglobulin heavy chain variable region	-	0
IPI00007884	Q9UL83	11998	1	MYOSIN-REACTIVE IMMUNOGLOBULIN LIGHT CHAIN VARIABLE REGION.	-	1
IPI00384401	Q9UL85	11868	1	myosin-reactive immunoglobulin kappa chain variable region	-	0
IPI00009276	Q9UNN8	26997	1	endothelial protein C receptor precursor	PROCR	1
IPI00180292	Q9UQ43	57637	1	BAI1-associated protein 2 isoform 3	BAIAP2	0
IPI00009104	Q9Y230	54220	1	RUVB-LIKE 2.	RUVBL2	0
IPI00021187	Q9Y265	53291	1	TATA binding protein interacting protein 49 kDa	RUVBL1	1
IPI00032409	Q9Y2Q5	13613	1	mitogen-activated protein-binding protein-interacting protein	MAPBPIP	0
IPI00032561	Q9Y376	40015	1	calcium binding protein 39	CAB39	0
IPI00304082	Q9Y3B5	22302	1	isochorismatase domain containing 1	CGI-111	0
IPI00000877	Q9Y4L1	111494	1	oxygen regulated protein precursor	HYOU1	1
IPI00022308	Q9Y6B1	12912	1	PTD015	PTD015	0
IPI00249915	XP_294634	92422	1	PREDICTED: similar to C3 and PZP-like, alpha-2-macroglobulin domain containing 8; alpha-2 macroglobulin family protein VIP	LOC340268	1
IPI00252294	XP_296315	11905	1	PREDICTED: similar to 60S ribosomal protein L35	LOC341604	0
IPI00455903	XP_498299	67874	1	PREDICTED: similar to flagelliform silk protein	LOC442400	1
IPI00456036	XP_498490	30113	1	PREDICTED: hypothetical protein XP_498490	LOC439990	0
IPI00007263	P59998	19768	1	actin related protein 2/3 complex subunit 4 isoform a	ARPC4	0
IPI00012268	Q13200	108824	1	26S PROTEASOME NON-ATPASE REGULATORY SUBUNIT 2.	PSMD2	4
IPI00016786	P60953-2	21587	1	cell division cycle 42 isoform 1	CDC42	0
IPI00036552	P58335-2	43234	1	capillary morphogenesis protein-2	ANTXR2	2
IPI00103636	Q14508-2	8571	1	WAP four-disulfide core domain 2 isoform 5	WFDC2	0
IPI00215743	Q9P2E9-1	153023	1	SPLICE ISOFORM 3 OF RIBOSOME-BINDING PROTEIN 1.	RRBP1	1
IPI00218676	Q01638-2	37655	1	ST2 protein	IL1RL1	0
IPI00219358	P34949	47196	1	mannose-6- phosphate isomerase	MPI	2
IPI00220217	Q9H190-2	30893	1	SPLICE ISOFORM 2 OF SYNTENIN-2.	SDCBP2	1
IPI00298799	O00469	85351	1	lysyl hydroxylase isoform 2	PLOD2	2
IPI00299429	P55259-2	46164	1	pancreatic zymogen granule membrane associated protein GP2 beta form	GP2	0
IPI00300408	Q9NTM9	29691	1	cutC copper transporter homolog	CUTC	0
IPI00304865	Q03167	94409	1	transforming growth factor, beta receptor III (betaglycan, 300kDa)	TGFBR3	2
IPI00339228	P02751-8	256227	1	SPLICE ISOFORM 8 OF FIBRONECTIN PRECURSOR.	FN1	0
IPI00375547	P23468-2	214213	1	protein tyrosine phosphatase, receptor type, D isoform 2 precursor	PTPRD	5
IPI00384404	Q9UL88	14247	1	MYOSIN-REACTIVE IMMUNOGLOBULIN HEAVY CHAIN VARIABLE REGION.	-	0
Legend: AS – the genes is alternatively spliced, TM = number of transmembrane domains, SP = signal peptide
Length are given with minimum and maximal values for groups of proteins
Observed in data set: - colour codes

## Sheet: 2)PEPTIDES
IPI	Swiss-Prot	NAME	MW	peptide sequence	GI	mascot peptide score	mascot_peptide_score_plus_ms3_score	ms3 precursor	peptide lenght	delta_mass_ppm	charge
IPI00022418	P02751	Fibronectin precursor (FN) (Cold-insoluble globulin) (CIG)	266034	HRPRPYPPNVGEEIQIGHIPR	2506872	54	54		21	1.45939	4
IPI00022418	P02751	Fibronectin precursor (FN) (Cold-insoluble globulin) (CIG)	266034	TDELPQLVTLPHPNLHGPEILDVPSTVQK	2506872	33	44.5349	P y++25	29	-0.760663	3
IPI00022418	P02751	Fibronectin precursor (FN) (Cold-insoluble globulin) (CIG)	266034	VTWAPPPSIDLTNFLVR	2506872	52	270.871	P y++13	17	-2.32618	2
IPI00022418	P02751	Fibronectin precursor (FN) (Cold-insoluble globulin) (CIG)	266034	VDVIPVNLPGEHGQR	2506872	63	264.403	P y++11	15	-0.260918	2
IPI00022418	P02751	Fibronectin precursor (FN) (Cold-insoluble globulin) (CIG)	266034	FTQVTPTSLSAQWTPPNVQLTGYR	2506872	65	259.331	P y++10	24	-0.854956	3
IPI00022418	P02751	Fibronectin precursor (FN) (Cold-insoluble globulin) (CIG)	266034	GLKPGVVYEGQLISIQQYGHQEVTR	2506872	69	225.43	P y++22	25	3.77242	3
IPI00022418	P02751	Fibronectin precursor (FN) (Cold-insoluble globulin) (CIG)	266034	VTIMWTPPESAVTGYR	2506872	52	198.298	P y10	16	3.78519	2
IPI00022418	P02751	Fibronectin precursor (FN) (Cold-insoluble globulin) (CIG)	266034	NTFAEVTGLSPGVTYYFK	2506872	102	193.734	y9	18	-0.827403	2
IPI00022418	P02751	Fibronectin precursor (FN) (Cold-insoluble globulin) (CIG)	266034	ITGYIIKYEKPGSPPR	2506872	38	193.242	y++15	16	-0.552804	3
IPI00022418	P02751	Fibronectin precursor (FN) (Cold-insoluble globulin) (CIG)	266034	WLPSSSPVTGYR	2506872	47	177.065	P y++10	12	1.2123	2
IPI00022418	P02751	Fibronectin precursor (FN) (Cold-insoluble globulin) (CIG)	266034	SSPVVIDASTAIDAPSNLR	2506872	102	163.363	P y5	19	-0.46653	2
IPI00022418	P02751	Fibronectin precursor (FN) (Cold-insoluble globulin) (CIG)	266034	EATIPGHLNSYTIK	2506872	44	155.419	P y10	14	1.14661	2
IPI00022418	P02751	Fibronectin precursor (FN) (Cold-insoluble globulin) (CIG)	266034	GLAFTDVDVDSIK	2506872	87	154.198	y9	13	-0.480889	2
IPI00022418	P02751	Fibronectin precursor (FN) (Cold-insoluble globulin) (CIG)	266034	WSRPQAPITGYR	2506872	48	150.897	y++11	12	-0.352265	3
IPI00022418	P02751	Fibronectin precursor (FN) (Cold-insoluble globulin) (CIG)	266034	GATYNIIVEALK	2506872	74	143.755	y6	12	-0.997119	2
IPI00022418	P02751	Fibronectin precursor (FN) (Cold-insoluble globulin) (CIG)	266034	TTPPTTATPIR	2506872	33	142.987	P y++9	11	-0.104796	2
IPI00022418	P02751	Fibronectin precursor (FN) (Cold-insoluble globulin) (CIG)	266034	GATYNIIVEALKDQQR	2506872	105	142.985	y10	16	-1.29045	2
IPI00022418	P02751	Fibronectin precursor (FN) (Cold-insoluble globulin) (CIG)	266034	VGDTYERPK	2506872	44	142.146	y++8	9	-0.804867	2
IPI00022418	P02751	Fibronectin precursor (FN) (Cold-insoluble globulin) (CIG)	266034	NLQPASEYTVSLVAIK	2506872	100	136.159	y++14	16	0.778895	2
IPI00022418	P02751	Fibronectin precursor (FN) (Cold-insoluble globulin) (CIG)	266034	WCGTTQNYDADQK	2506872	88	132.228	y11	13	-2.04396	2
IPI00022418	P02751	Fibronectin precursor (FN) (Cold-insoluble globulin) (CIG)	266034	EYLGAICSCTCFGGQR	2506872	93	130.985	y10	16	-1.24562	2
IPI00022418	P02751	Fibronectin precursor (FN) (Cold-insoluble globulin) (CIG)	266034	WKEATIPGHLNSYTIK	2506872	32	129.239	P y10	16	2.74909	2
IPI00022418	P02751	Fibronectin precursor (FN) (Cold-insoluble globulin) (CIG)	266034	ESKPLTAQQTTK	2506872	42	122.542	P y9	12	0.415568	2
IPI00022418	P02751	Fibronectin precursor (FN) (Cold-insoluble globulin) (CIG)	266034	SYTITGLQPGTDYK	2506872	69	115.614	c b8 P	14	-0.585964	2
IPI00022418	P02751	Fibronectin precursor (FN) (Cold-insoluble globulin) (CIG)	266034	YQCYCYGR	2506872	43	112.755	y6	8	0.258464	2
IPI00022418	P02751	Fibronectin precursor (FN) (Cold-insoluble globulin) (CIG)	266034	QYNVGPSVSKYPLR	2506872	72	109.985	y10	14	-2.12087	2
IPI00022418	P02751	Fibronectin precursor (FN) (Cold-insoluble globulin) (CIG)	266034	LGVRPSQGGEAPR	2506872	45	108.881	y++12	13	0.103576	3
IPI00022418	P02751	Fibronectin precursor (FN) (Cold-insoluble globulin) (CIG)	266034	IGDQWDK	2506872	48	103.283	y6	7	-0.315201	2
IPI00022418	P02751	Fibronectin precursor (FN) (Cold-insoluble globulin) (CIG)	266034	IGDQWDKQHDMGHMMR	2506872	61	103.151	y6	16	-2.13776	2
IPI00022418	P02751	Fibronectin precursor (FN) (Cold-insoluble globulin) (CIG)	266034	TYHVGEQWQK	2506872	38	103.001	y++9	10	0.491133	3
IPI00022418	P02751	Fibronectin precursor (FN) (Cold-insoluble globulin) (CIG)	266034	HHPEHFSGRPR	2506872	37	102.001	P y++9	11	0.551761	2
IPI00022418	P02751	Fibronectin precursor (FN) (Cold-insoluble globulin) (CIG)	266034	DAPIVNK	2506872	32	101.755	y6	7	-0.276271	1
IPI00022418	P02751	Fibronectin precursor (FN) (Cold-insoluble globulin) (CIG)	266034	VPGTSTSATLTGLTR	2506872	101	101		15	0.327906	2
IPI00022418	P02751	Fibronectin precursor (FN) (Cold-insoluble globulin) (CIG)	266034	EESPLLIGQQSTVSDVPR	2506872	65	100.777	y11	18	0.403787	2
IPI00022418	P02751	Fibronectin precursor (FN) (Cold-insoluble globulin) (CIG)	266034	DGQERDAPIVNK	2506872	38	99.3634	P y5	12	-0.620131	3
IPI00022418	P02751	Fibronectin precursor (FN) (Cold-insoluble globulin) (CIG)	266034	FLATTPNSLLVSWQPPR	2506872	78	98.1096	y6	17	-0.956918	2
IPI00022418	P02751	Fibronectin precursor (FN) (Cold-insoluble globulin) (CIG)	266034	ISCTIANR	2506872	64	97.7591	y5	8	0.391871	2
IPI00022418	P02751	Fibronectin precursor (FN) (Cold-insoluble globulin) (CIG)	266034	IAWESPQGQVSR	2506872	59	97.4779	P y7	12	-0.443731	2
IPI00022418	P02751	Fibronectin precursor (FN) (Cold-insoluble globulin) (CIG)	266034	VTDATETTITISWR	2506872	72	94.3874	y5	14	-1.59844	2
IPI00022418	P02751	Fibronectin precursor (FN) (Cold-insoluble globulin) (CIG)	266034	STATISGLKPGVDYTITVYAVTGR	2506872	37	92.2834	y6	24	-0.247437	3
IPI00022418	P02751	Fibronectin precursor (FN) (Cold-insoluble globulin) (CIG)	266034	MSESGFK	2506872	36	91.2834	y6	7	-0.027539	2
IPI00022418	P02751	Fibronectin precursor (FN) (Cold-insoluble globulin) (CIG)	266034	TEIDKPSQMQVTDVQDNSISVK	2506872	81	90.649	y8	22	-0.88534	3
IPI00022418	P02751	Fibronectin precursor (FN) (Cold-insoluble globulin) (CIG)	266034	QYNVGPSVSK	2506872	35	90.2834	y6	10	-0.400545	2
IPI00022418	P02751	Fibronectin precursor (FN) (Cold-insoluble globulin) (CIG)	266034	VTTTPKNGPGPTK	2506872	57	87.3898	y6	13	-0.693541	2
IPI00022418	P02751	Fibronectin precursor (FN) (Cold-insoluble globulin) (CIG)	266034	GEWTCIAYSQLR	2506872	49	87.1758	y4	12	-1.93432	2
IPI00022418	P02751	Fibronectin precursor (FN) (Cold-insoluble globulin) (CIG)	266034	TYLGNALVCTCYGGSR	2506872	60	85.4443	y8	16	-0.749941	2
IPI00022418	P02751	Fibronectin precursor (FN) (Cold-insoluble globulin) (CIG)	266034	EINLAPDSSSVVVSGLMVATK	2506872	71	84.8909	y10	21	3.17902	2
IPI00022418	P02751	Fibronectin precursor (FN) (Cold-insoluble globulin) (CIG)	266034	TPFVTHPGYDTGNGIQLPGTSGQQPSVGQQMIFEEHGFRR	2506872	30	84.7935	P y++16	40	3.81491	5
IPI00022418	P02751	Fibronectin precursor (FN) (Cold-insoluble globulin) (CIG)	266034	DLQFVEVTDVK	2506872	68	84.7611	c b8	11	-1.27355	2
IPI00022418	P02751	Fibronectin precursor (FN) (Cold-insoluble globulin) (CIG)	266034	ESVPISDTIIPAVPPPTDLR	2506872	45	83.4779	P y7	20	0.0297712	3
IPI00022418	P02751	Fibronectin precursor (FN) (Cold-insoluble globulin) (CIG)	266034	YEVSVYALK	2506872	45	83.4779	y7	9	-1.20591	2
IPI00022418	P02751	Fibronectin precursor (FN) (Cold-insoluble globulin) (CIG)	266034	HTSVQTTSSGSGPFTDVR	2506872	83	83		18	0.961954	2
IPI00022418	P02751	Fibronectin precursor (FN) (Cold-insoluble globulin) (CIG)	266034	RPGGEPSPEGTTGQSYNQYSQR	2506872	83	83		22	-0.689748	3
IPI00022418	P02751	Fibronectin precursor (FN) (Cold-insoluble globulin) (CIG)	266034	IYLYTLNDNAR	2506872	79	79		11	-0.427094	2
IPI00022418	P02751	Fibronectin precursor (FN) (Cold-insoluble globulin) (CIG)	266034	QDGHLWCSTTSNYEQDQK	2506872	75	75		18	-2.20363	2
IPI00022418	P02751	Fibronectin precursor (FN) (Cold-insoluble globulin) (CIG)	266034	TFYSCTTEGR	2506872	55	71.7611	y8	10	-0.678403	2
IPI00022418	P02751	Fibronectin precursor (FN) (Cold-insoluble globulin) (CIG)	266034	VFAVSHGR	2506872	50	70.1096	y6	8	0.8737	2
IPI00022418	P02751	Fibronectin precursor (FN) (Cold-insoluble globulin) (CIG)	266034	ITYGETGGNSPVQEFTVPGSK	2506872	70	70		21	-1.84999	3
IPI00022418	P02751	Fibronectin precursor (FN) (Cold-insoluble globulin) (CIG)	266034	NGPGPTK	2506872	35	68.7591	P y5	7	0.4482	2
IPI00022418	P02751	Fibronectin precursor (FN) (Cold-insoluble globulin) (CIG)	266034	IGDTWSK	2506872	38	68.3898	y6	7	1.22362	2
IPI00022418	P02751	Fibronectin precursor (FN) (Cold-insoluble globulin) (CIG)	266034	GDSPASSKPISINYR	2506872	64	64		15	-0.363968	3
IPI00022418	P02751	Fibronectin precursor (FN) (Cold-insoluble globulin) (CIG)	266034	AQITGYR	2506872	30	63.7591	y5	7	-0.927889	2
IPI00022418	P02751	Fibronectin precursor (FN) (Cold-insoluble globulin) (CIG)	266034	FTNIGPDTMR	2506872	43	63.1096	y6	10	-0.138077	2
IPI00022418	P02751	Fibronectin precursor (FN) (Cold-insoluble globulin) (CIG)	266034	LLCQCLGFGSGHFR	2506872	63	63		14	-0.584574	3
IPI00022418	P02751	Fibronectin precursor (FN) (Cold-insoluble globulin) (CIG)	266034	VEYELSEEGDEPQYLDLPSTATSVNIPDLLPGRK	2506872	63	63		34	-2.88061	4
IPI00022418	P02751	Fibronectin precursor (FN) (Cold-insoluble globulin) (CIG)	266034	LTVGLTR	2506872	39	61.3874	y5	7	-0.309441	2
IPI00022418	P02751	Fibronectin precursor (FN) (Cold-insoluble globulin) (CIG)	266034	QGENGQMMSCTCLGNGK	2506872	58	58		17	0.899028	2
IPI00022418	P02751	Fibronectin precursor (FN) (Cold-insoluble globulin) (CIG)	266034	SDTVPSPR	2506872	43	57.5509	P y4	8	-0.349535	2
IPI00022418	P02751	Fibronectin precursor (FN) (Cold-insoluble globulin) (CIG)	266034	TGPMKEINLAPDSSSVVVSGLMVATK	2506872	55	55		26	0.867229	3
IPI00022418	P02751	Fibronectin precursor (FN) (Cold-insoluble globulin) (CIG)	266034	TKTETITGFQVDAVPANGQTPIQR	2506872	55	55		24	-1.11689	4
IPI00022418	P02751	Fibronectin precursor (FN) (Cold-insoluble globulin) (CIG)	266034	GNLLQCICTGNGR	2506872	53	53		13	0.347311	2
IPI00022418	P02751	Fibronectin precursor (FN) (Cold-insoluble globulin) (CIG)	266034	HYQINQQWER	2506872	50	50		10	0.711094	3
IPI00022418	P02751	Fibronectin precursor (FN) (Cold-insoluble globulin) (CIG)	266034	TETITGFQVDAVPANGQTPIQR	2506872	49	49		22	-4.41923	2
IPI00022418	P02751	Fibronectin precursor (FN) (Cold-insoluble globulin) (CIG)	266034	DTLTSRPAQGVVTTLENVSPPRR	2506872	48	48		23	-0.583156	4
IPI00022418	P02751	Fibronectin precursor (FN) (Cold-insoluble globulin) (CIG)	266034	DTLTSRPAQGVVTTLENVSPPR	2506872	45	45		22	-0.305062	4
IPI00022418	P02751	Fibronectin precursor (FN) (Cold-insoluble globulin) (CIG)	266034	STTPDITGYR	2506872	43	43		10	-0.912995	2
IPI00022418	P02751	Fibronectin precursor (FN) (Cold-insoluble globulin) (CIG)	266034	DDKESVPISDTIIPAVPPPTDLR	2506872	40	40		23	-0.137413	4
IPI00022418	P02751	Fibronectin precursor (FN) (Cold-insoluble globulin) (CIG)	266034	GNQESPK	2506872	40	40		7	0.158765	2
IPI00022418	P02751	Fibronectin precursor (FN) (Cold-insoluble globulin) (CIG)	266034	IGEKWDR	2506872	39	39		7	0.932007	2
IPI00022418	P02751	Fibronectin precursor (FN) (Cold-insoluble globulin) (CIG)	266034	WCHDNGVNYK	2506872	36	36		10	-1.44523	2
IPI00022418	P02751	Fibronectin precursor (FN) (Cold-insoluble globulin) (CIG)	266034	ITGYIIK	2506872	35	35		7	0.148297	2
IPI00022418	P02751	Fibronectin precursor (FN) (Cold-insoluble globulin) (CIG)	266034	VVTPLSPPTNLHLEANPDTGVLTVSWER	2506872	35	35		28	0.562536	3
IPI00022418	P02751	Fibronectin precursor (FN) (Cold-insoluble globulin) (CIG)	266034	YEKPGSPPR	2506872	32	32		9	0.834366	3
IPI00022418	P02751	Fibronectin precursor (FN) (Cold-insoluble globulin) (CIG)	266034	EDRVPHSR	2506872	31	31		8	0.41589	3
IPI00022418	P02751	Fibronectin precursor (FN) (Cold-insoluble globulin) (CIG)	266034	TIKPDVR	2506872	30	30		7	-0.530401	1
IPI00022418	P02751	Fibronectin precursor (FN) (Cold-insoluble globulin) (CIG)	266034	KKTDELPQLVTLPHPNLHGPEILDVPSTVQK	2506872	27	27		31	-1.88214	4
IPI00022418	P02751	Fibronectin precursor (FN) (Cold-insoluble globulin) (CIG)	266034	KTDELPQLVTLPHPNLHGPEILDVPSTVQK	2506872	27	27		30	1.12798	4
IPI00022418	P02751	Fibronectin precursor (FN) (Cold-insoluble globulin) (CIG)	266034	QHDMGHMMR	2506872	27	27		9	0.0402993	3
IPI00289489		LAMININ ALPHA-5 CHAIN PRECURSOR.	412620	TYQPWQFFASSK		62	160.146	P y9	12	1.51608	2
IPI00289489		LAMININ ALPHA-5 CHAIN PRECURSOR.	412620	VQEQLSSLWEENQALATQTR		125	131.19	y5	20	-1.39776	2
IPI00289489		LAMININ ALPHA-5 CHAIN PRECURSOR.	412620	GQYCDICTAANSNK		88	126.478	y8	14	-1.30321	2
IPI00289489		LAMININ ALPHA-5 CHAIN PRECURSOR.	412620	LVGGPVAGGDPNQTIR		64	108.901	y9	16	-0.686531	2
IPI00289489		LAMININ ALPHA-5 CHAIN PRECURSOR.	412620	TLLAAIR		32	101.759	y5	7	-0.735638	2
IPI00289489		LAMININ ALPHA-5 CHAIN PRECURSOR.	412620	AIQVFLLGGSR		75	95.1096	b7	11	-0.87956	2
IPI00289489		LAMININ ALPHA-5 CHAIN PRECURSOR.	412620	SVEVHGAVGASGCPAA		46	89.0433	b13 P	16	-1.12968	2
IPI00289489		LAMININ ALPHA-5 CHAIN PRECURSOR.	412620	YELHSETQR		43	81.1758	y5	9	-2.89271	2
IPI00289489		LAMININ ALPHA-5 CHAIN PRECURSOR.	412620	GSPRPTEDLYCK		53	80.6861	b8	12	-0.486755	2
IPI00289489		LAMININ ALPHA-5 CHAIN PRECURSOR.	412620	WQGQYEGLR		49	79.3898	y7	9	-0.21029	2
IPI00289489		LAMININ ALPHA-5 CHAIN PRECURSOR.	412620	LCDELTGQCICPPR		74	78.7005	y8	14	-2.22266	2
IPI00289489		LAMININ ALPHA-5 CHAIN PRECURSOR.	412620	QVVPHER		34	78.5113	P y4	7	-0.282931	2
IPI00289489		LAMININ ALPHA-5 CHAIN PRECURSOR.	412620	LSILENR		31	75.5113	y4	7	-0.932682	2
IPI00289489		LAMININ ALPHA-5 CHAIN PRECURSOR.	412620	LLHSLDQAKEELER		74	74		14	0.59766	2
IPI00289489		LAMININ ALPHA-5 CHAIN PRECURSOR.	412620	QMIQETK		42	71.4598	y4	7	-1.02049	2
IPI00289489		LAMININ ALPHA-5 CHAIN PRECURSOR.	412620	CQAGFVSSR		39	69.3898	y7	9	0.39487	2
IPI00289489		LAMININ ALPHA-5 CHAIN PRECURSOR.	412620	LHGRPLGAPTR		33	63.3898	P y7	11	0.791532	2
IPI00289489		LAMININ ALPHA-5 CHAIN PRECURSOR.	412620	EAQELNSR		32	61.4598	y4	8	-0.272145	2
IPI00289489		LAMININ ALPHA-5 CHAIN PRECURSOR.	412620	QEVGVAVHTPQR		41	61.1096	y7	12	-0.46829	2
IPI00289489		LAMININ ALPHA-5 CHAIN PRECURSOR.	412620	LFPTGGSVR		32	52.1096	P y7	9	-0.398066	2
IPI00289489		LAMININ ALPHA-5 CHAIN PRECURSOR.	412620	WWQSPPLSR		32	52.1096	y7	9	0.811712	2
IPI00289489		LAMININ ALPHA-5 CHAIN PRECURSOR.	412620	EQVLPAGQIVNCDCSAAGTQGNACR		49	49		25	-0.191015	3
IPI00289489		LAMININ ALPHA-5 CHAIN PRECURSOR.	412620	ELIAQAR		48	48		7	-0.827564	2
IPI00289489		LAMININ ALPHA-5 CHAIN PRECURSOR.	412620	AHVEGPSCDR		30	40.4958	y8	10	0.180207	2
IPI00289489		LAMININ ALPHA-5 CHAIN PRECURSOR.	412620	ITRDDAAICTTEYSR		27	27		15	0.931207	2
IPI00289489		LAMININ ALPHA-5 CHAIN PRECURSOR.	412620	GQDLGQAVLDAGHSVSTLEK		69	323.627	y++18	20	-0.51877	3
IPI00289489		LAMININ ALPHA-5 CHAIN PRECURSOR.	412620	ASPDGLCQVSLQQGR		64	300.097	P y++13	15	-1.45593	2
IPI00289489		LAMININ ALPHA-5 CHAIN PRECURSOR.	412620	NQERLEEALQR		50	205.943	y++9	11	-0.15599	3
IPI00289489		LAMININ ALPHA-5 CHAIN PRECURSOR.	412620	ILQAVQAAEDAAGQALQQADHTWATVVR		67	186.942	y++16	28	-0.883631	4
IPI00289489		LAMININ ALPHA-5 CHAIN PRECURSOR.	412620	TNTLLGHLMGK		62	147.598	y6	11	0.280491	2
IPI00289489		LAMININ ALPHA-5 CHAIN PRECURSOR.	412620	DDAAICTTEYSR		74	137.741	y7	12	0.49265	2
IPI00289489		LAMININ ALPHA-5 CHAIN PRECURSOR.	412620	AVAAEAQDTATR		91	129.478	y7	12	-0.454852	2
IPI00289489		LAMININ ALPHA-5 CHAIN PRECURSOR.	412620	EPQATVVFTTHVPTLGR		40	125.458	y++12	17	-0.42549	3
IPI00289489		LAMININ ALPHA-5 CHAIN PRECURSOR.	412620	DNATLQATLHAAR		52	125.26	y++10	13	-0.722092	3
IPI00289489		LAMININ ALPHA-5 CHAIN PRECURSOR.	412620	DLADLAAYTALK		72	122.519	y7	12	-2.24979	2
IPI00289489		LAMININ ALPHA-5 CHAIN PRECURSOR.	412620	LLHSLDQAK		32	117.598	y6	9	-0.0498255	2
IPI00289489		LAMININ ALPHA-5 CHAIN PRECURSOR.	412620	LELEEAATPEGHAVR		79	117.478	P y7	15	-0.656462	2
IPI00289489		LAMININ ALPHA-5 CHAIN PRECURSOR.	412620	ISFDSQISTTK		62	116.778	y9	11	0.192556	2
IPI00289489		LAMININ ALPHA-5 CHAIN PRECURSOR.	412620	GQLQLVEGNFR		73	111.176	y4	11	1.23128	2
IPI00289489		LAMININ ALPHA-5 CHAIN PRECURSOR.	412620	AHPASNAIDGTER		58	103.478	P y11	13	-0.854495	2
IPI00289489		LAMININ ALPHA-5 CHAIN PRECURSOR.	412620	FYLQGPEPEPGQGTEDR		48	97.6828	P y10	17	-1.92509	2
IPI00289489		LAMININ ALPHA-5 CHAIN PRECURSOR.	412620	FVMYMGSR		39	94.2834	y6	8	-0.282683	2
IPI00289489		LAMININ ALPHA-5 CHAIN PRECURSOR.	412620	VGFEGATCDR		65	85.1096	y6	10	-1.44262	2
IPI00289489		LAMININ ALPHA-5 CHAIN PRECURSOR.	412620	AGALLPAIHEQLR		32	84.96	y++9	13	0.0771008	3
IPI00289489		LAMININ ALPHA-5 CHAIN PRECURSOR.	412620	ALRDPTVTR		46	79.7591	P y5	9	-0.0710409	2
IPI00289489		LAMININ ALPHA-5 CHAIN PRECURSOR.	412620	DTLASVFR		46	79.7591	y5	8	-0.801343	2
IPI00289489		LAMININ ALPHA-5 CHAIN PRECURSOR.	412620	GAMSVSGR		55	77.3874	y5	8	0.156151	2
IPI00289489		LAMININ ALPHA-5 CHAIN PRECURSOR.	412620	SPVAMTR		38	76.1758	y4	7	0.0508949	2
IPI00289489		LAMININ ALPHA-5 CHAIN PRECURSOR.	412620	VRELIAQAR		45	72.6861	y7	9	0.7396	2
IPI00289489		LAMININ ALPHA-5 CHAIN PRECURSOR.	412620	VSLQLLR		38	71.7591	y5	7	0.409294	2
IPI00289489		LAMININ ALPHA-5 CHAIN PRECURSOR.	412620	FGPQTLER		42	67.3428	y4	8	-0.766307	2
IPI00289489		LAMININ ALPHA-5 CHAIN PRECURSOR.	412620	LAQHEAGLMDLR		42	67.3428	y4	12	-0.637989	3
IPI00289489		LAMININ ALPHA-5 CHAIN PRECURSOR.	412620	LEEALQR		38	60.3874	y5	7	-0.819513	2
IPI00289489		LAMININ ALPHA-5 CHAIN PRECURSOR.	412620	DTQDHLAVFHLDSEASVR		31	40.649	y8	18	-0.561558	3
IPI00289489		LAMININ ALPHA-5 CHAIN PRECURSOR.	412620	TLAEVER		30	30		7	0.767361	1
IPI00289489		LAMININ ALPHA-5 CHAIN PRECURSOR.	412620	DLGAPQAAAEAELAAAQR		101	392.878	P y++14	18	2.16567	2
IPI00289489		LAMININ ALPHA-5 CHAIN PRECURSOR.	412620	SPNHPLDSPHVCR		53	290.65	P y++9	13	0.0389515	3
IPI00289489		LAMININ ALPHA-5 CHAIN PRECURSOR.	412620	STGDPWLTDGSYLDGTGFAR		68	278.491	P y++16	20	0.74517	2
IPI00289489		LAMININ ALPHA-5 CHAIN PRECURSOR.	412620	TPPYLQLQVTEK		45	233.673	P y++11	12	0.192828	2
IPI00289489		LAMININ ALPHA-5 CHAIN PRECURSOR.	412620	GPPPELQPQPEGPPR		47	183.262	P y++13	15	1.04025	2
IPI00289489		LAMININ ALPHA-5 CHAIN PRECURSOR.	412620	CDQCSLGTFSLDAANPK		96	155.269	y11	17	-0.00424895	2
IPI00289489		LAMININ ALPHA-5 CHAIN PRECURSOR.	412620	CNCESDFTDGTCEDLTGR		113	147.109	y9	18	-1.59988	2
IPI00289489		LAMININ ALPHA-5 CHAIN PRECURSOR.	412620	HETAQQLEVLEQQSTSLGQDAR		82	134.947	y5	22	0.658238	3
IPI00289489		LAMININ ALPHA-5 CHAIN PRECURSOR.	412620	IAASATCGEEAPAR		97	132.444	y9	14	0.161123	2
IPI00289489		LAMININ ALPHA-5 CHAIN PRECURSOR.	412620	VQSQLQAMQENVER		109	126.486	y8	14	0.467204	2
IPI00289489		LAMININ ALPHA-5 CHAIN PRECURSOR.	412620	LGLVWAALQGAR		72	122.519	y8	12	1.344	2
IPI00289489		LAMININ ALPHA-5 CHAIN PRECURSOR.	412620	FANSPRPDLWVLER		40	113.546	y++12	14	2.03251	3
IPI00289489		LAMININ ALPHA-5 CHAIN PRECURSOR.	412620	TLPQLLAK		27	104.596	P y6	8	0.723355	2
IPI00289489		LAMININ ALPHA-5 CHAIN PRECURSOR.	412620	YALVVEYANEDAR		70	104.109	y9	13	0.711108	2
IPI00289489		LAMININ ALPHA-5 CHAIN PRECURSOR.	412620	AVPLQPPPPLTSASK		35	102.198	P y10	15	-0.85894	2
IPI00289489		LAMININ ALPHA-5 CHAIN PRECURSOR.	412620	QATGDYMGVSLR		69	99.3898	y7	12	0.784351	2
IPI00289489		LAMININ ALPHA-5 CHAIN PRECURSOR.	412620	CFCFGATER		42	97.2834	y7	9	1.8326	2
IPI00289489		LAMININ ALPHA-5 CHAIN PRECURSOR.	412620	GDSCQECAPGFYR		58	96.1758	P y5	13	-1.69708	2
IPI00289489		LAMININ ALPHA-5 CHAIN PRECURSOR.	412620	AIEASNAYSR		66	93.6861	y8	10	-1.18739	2
IPI00289489		LAMININ ALPHA-5 CHAIN PRECURSOR.	412620	VSCISSHGAFGPNSAACLPSR		33	92.2689	y++11	21	0.780589	3
IPI00289489		LAMININ ALPHA-5 CHAIN PRECURSOR.	412620	GYAQMAPVQPR		57	90.7591	y6	11	0.598388	2
IPI00289489		LAMININ ALPHA-5 CHAIN PRECURSOR.	412620	CNCPPGLSGER		27	90.7413	P y8	11	0.0939364	2
IPI00289489		LAMININ ALPHA-5 CHAIN PRECURSOR.	412620	ECAPGYWGLPEQGCR		56	89.7591	P y6	15	-0.761771	2
IPI00289489		LAMININ ALPHA-5 CHAIN PRECURSOR.	412620	GALDQLCGAGGLCR		73	87.5509	y5	14	0.241244	2
IPI00289489		LAMININ ALPHA-5 CHAIN PRECURSOR.	412620	LAASLDGAR		46	76.3898	y7	9	0.408151	2
IPI00289489		LAMININ ALPHA-5 CHAIN PRECURSOR.	412620	RFEQELR		38	76.1758	b5	7	0.269224	2
IPI00289489		LAMININ ALPHA-5 CHAIN PRECURSOR.	412620	MQTFSPAGSK		32	74.1508	y7	10	1.00703	2
IPI00289489		LAMININ ALPHA-5 CHAIN PRECURSOR.	412620	QPGTEMLR		38	71.7591	y6	8	0.334351	2
IPI00289489		LAMININ ALPHA-5 CHAIN PRECURSOR.	412620	VSSYGGTLR		51	71.1096	y7	9	-0.641568	2
IPI00289489		LAMININ ALPHA-5 CHAIN PRECURSOR.	412620	CDIGGALGQSCEPR		67	67		14	-0.403647	2
IPI00289489		LAMININ ALPHA-5 CHAIN PRECURSOR.	412620	ILLVTDGAR		46	66.1096	y7	9	1.60564	2
IPI00289489		LAMININ ALPHA-5 CHAIN PRECURSOR.	412620	DISIGGR		29	62.7591	y6	7	-0.273737	1
IPI00298860	P02788	Lactotransferrin precursor (Lactoferrin)	81684	LADFALLCLDGKR	6175096	37	263.846	y++11	13	-0.209285	3
IPI00298860	P02788	Lactotransferrin precursor (Lactoferrin)	81684	VVWCAVGEQELR	6175096	58	208.891	y++10	12	0.120439	2
IPI00298860	P02788	Lactotransferrin precursor (Lactoferrin)	81684	FFSASCVPGADKGQFPNLCR	6175096	42	141.633	y++18	20	0.0465211	3
IPI00298860	P02788	Lactotransferrin precursor (Lactoferrin)	81684	VPSHAVVAR	6175096	58	127.759	y5	9	-1.48159	2
IPI00298860	P02788	Lactotransferrin precursor (Lactoferrin)	81684	SDTSLTWNSVK	6175096	66	127.363	y6	11	0.629145	2
IPI00298860	P02788	Lactotransferrin precursor (Lactoferrin)	81684	YLGPQYVAGITNLK	6175096	82	124.151	y7	14	1.35041	2
IPI00298860	P02788	Lactotransferrin precursor (Lactoferrin)	81684	CLAENAGDVAFVK	6175096	79	121.151	y7	13	-0.291526	2
IPI00298860	P02788	Lactotransferrin precursor (Lactoferrin)	81684	DSPIQCIQAIAENR	6175096	55	118.881	P y++12	14	1.45222	2
IPI00298860	P02788	Lactotransferrin precursor (Lactoferrin)	81684	DGAGDVAFIR	6175096	62	117.283	y7	10	-0.60912	2
IPI00298860	P02788	Lactotransferrin precursor (Lactoferrin)	81684	FQLFGSPSGQK	6175096	47	105.867	y9	11	0.0016742	2
IPI00298860	P02788	Lactotransferrin precursor (Lactoferrin)	81684	FKDCHLAR	6175096	42	103.363	y6	8	-0.569099	2
IPI00298860	P02788	Lactotransferrin precursor (Lactoferrin)	81684	GPPVSCIK	6175096	33	95.2928	y4	8	-0.47732	1
IPI00298860	P02788	Lactotransferrin precursor (Lactoferrin)	81684	FGKDKSPK	6175096	42	94.947	y5	8	-0.247488	2
IPI00298860	P02788	Lactotransferrin precursor (Lactoferrin)	81684	FCLFQSETK	6175096	52	94.1508	y7	9	0.338358	2
IPI00298860	P02788	Lactotransferrin precursor (Lactoferrin)	81684	VRGPPVSCIK	6175096	28	90.2928	y4	10	-0.207805	3
IPI00298860	P02788	Lactotransferrin precursor (Lactoferrin)	81684	KPVDKFKDCHLAR	6175096	64	89.3428	y5	13	-0.852528	2
IPI00298860	P02788	Lactotransferrin precursor (Lactoferrin)	81684	SEEEVAAR	6175096	36	88.947	y5	8	-0.41443	2
IPI00298860	P02788	Lactotransferrin precursor (Lactoferrin)	81684	KPVTEAR	6175096	40	86.7694	P y6	7	-0.867591	2
IPI00298860	P02788	Lactotransferrin precursor (Lactoferrin)	81684	VPPRIDSGLYLGSGYFTAIQNLR	6175096	71	85.5509	y5	23	1.2798	3
IPI00298860	P02788	Lactotransferrin precursor (Lactoferrin)	81684	VRGPPVSCIKR	6175096	31	83.947	y5	11	-0.631055	3
IPI00298860	P02788	Lactotransferrin precursor (Lactoferrin)	81684	DSAIGFSR	6175096	47	76.4598	y4	8	-1.15514	2
IPI00298860	P02788	Lactotransferrin precursor (Lactoferrin)	81684	CGLVPVLAENYK	6175096	73	73		12	0.41786	2
IPI00298860	P02788	Lactotransferrin precursor (Lactoferrin)	81684	GQFPNLCR	6175096	34	72.1758	P y5	8	-1.20135	2
IPI00298860	P02788	Lactotransferrin precursor (Lactoferrin)	81684	CLAENAGDVAFVKDVTVLQNTDGNNNEAWAK	6175096	59	68.2827	y9	31	-1.56368	3
IPI00298860	P02788	Lactotransferrin precursor (Lactoferrin)	81684	KSCHTAVDR	6175096	59	59		9	0.523073	2
IPI00298860	P02788	Lactotransferrin precursor (Lactoferrin)	81684	KSEEEVAARR	6175096	32	48.0951	y++9	10	-0.800947	3
IPI00298860	P02788	Lactotransferrin precursor (Lactoferrin)	81684	IDSGLYLGSGYFTAIQNLRK	6175096	59	211.525	y++15	20	1.49154	3
IPI00298860	P02788	Lactotransferrin precursor (Lactoferrin)	81684	QVLLHQQAKFGR	6175096	32	208.006	y++10	12	0.913749	3
IPI00298860	P02788	Lactotransferrin precursor (Lactoferrin)	81684	DLLFKDSAIGFSR	6175096	37	171.559	y++11	13	0.681305	3
IPI00298860	P02788	Lactotransferrin precursor (Lactoferrin)	81684	LRPVAAEVYGTER	6175096	63	152.765	P y11	13	0.521997	2
IPI00298860	P02788	Lactotransferrin precursor (Lactoferrin)	81684	THYYAVAVVKK	6175096	41	150.987	y9	11	1.57469	2
IPI00298860	P02788	Lactotransferrin precursor (Lactoferrin)	81684	GEADAMSLDGGYVYTAGK	6175096	89	128.191	y10	18	3.43109	2
IPI00298860	P02788	Lactotransferrin precursor (Lactoferrin)	81684	SCHLAMAPNHAVVSR	6175096	68	126.867	P y8	15	-1.81345	2
IPI00298860	P02788	Lactotransferrin precursor (Lactoferrin)	81684	NLLFNDNTECLAR	6175096	80	108.706	y10	13	-1.07807	2
IPI00298860	P02788	Lactotransferrin precursor (Lactoferrin)	81684	KSEEEVAAR	6175096	58	104.614	y8	9	0.399996	2
IPI00298860	P02788	Lactotransferrin precursor (Lactoferrin)	81684	FQLFGSPSGQKDLLFK	6175096	59	91.0163	y12	16	3.73006	2
IPI00298860	P02788	Lactotransferrin precursor (Lactoferrin)	81684	KPVDKFK	6175096	39	81.1508	P y6	7	0.700397	2
IPI00298860	P02788	Lactotransferrin precursor (Lactoferrin)	81684	LCAGTGENK	6175096	34	72.4779	y7	9	0.440832	2
IPI00298860	P02788	Lactotransferrin precursor (Lactoferrin)	81684	CLRDGAGDVAFIR	6175096	31	64.7591	y5	13	-0.403805	2
IPI00298860	P02788	Lactotransferrin precursor (Lactoferrin)	81684	YYGYTGAFR	6175096	36	63.6861	y7	9	-0.373918	2
IPI00298860	P02788	Lactotransferrin precursor (Lactoferrin)	81684	SCHTAVDR	6175096	35	57.3874	y5	8	-0.298069	2
IPI00298860	P02788	Lactotransferrin precursor (Lactoferrin)	81684	TTYEKYLGPQYVAGITNLKK	6175096	36	36		20	-0.00306181	3
IPI00298860	P02788	Lactotransferrin precursor (Lactoferrin)	81684	NGSDCPDKFCLFQSETK	6175096	55	213.191	P y++12	17	-1.17281	3
IPI00298860	P02788	Lactotransferrin precursor (Lactoferrin)	81684	YLGPQYVAGITNLKK	6175096	96	204.658	y++13	15	-0.165872	2
IPI00298860	P02788	Lactotransferrin precursor (Lactoferrin)	81684	LADFALLCLDGK	6175096	98	187.002	y5	12	0.755981	2
IPI00298860	P02788	Lactotransferrin precursor (Lactoferrin)	81684	CAFSSQEPYFSYSGAFK	6175096	103	178.513	P y10	17	1.65753	2
IPI00298860	P02788	Lactotransferrin precursor (Lactoferrin)	81684	CSTSPLLEACEFLR	6175096	75	175.072	P y10	14	0.529201	2
IPI00298860	P02788	Lactotransferrin precursor (Lactoferrin)	81684	SVQWCAVSQPEATK	6175096	71	160.002	P y5	14	0.835351	2
IPI00298860	P02788	Lactotransferrin precursor (Lactoferrin)	81684	KCSTSPLLEACEFLR	6175096	119	158.191	P y10	15	-0.930451	2
IPI00298860	P02788	Lactotransferrin precursor (Lactoferrin)	81684	ADAVTLDGGFIYEAGLAPYK	6175096	89	151.293	y4	20	-1.4251	2
IPI00298860	P02788	Lactotransferrin precursor (Lactoferrin)	81684	SVNGKEDAIWNLLR	6175096	73	148.378	y++12	14	-0.104655	2
IPI00298860	P02788	Lactotransferrin precursor (Lactoferrin)	81684	VVWCAVGEQELRK	6175096	66	147.514	y++11	13	-1.52021	2
IPI00298860	P02788	Lactotransferrin precursor (Lactoferrin)	81684	FFSASCVPGADK	6175096	56	145.002	P y5	12	1.42303	2
IPI00298860	P02788	Lactotransferrin precursor (Lactoferrin)	81684	IDSGLYLGSGYFTAIQNLR	6175096	114	134.11	y7	19	3.41723	2
IPI00298860	P02788	Lactotransferrin precursor (Lactoferrin)	81684	RSVQWCAVSQPEATK	6175096	45	134.002	P y5	15	1.20972	3
IPI00298860	P02788	Lactotransferrin precursor (Lactoferrin)	81684	SNLCALCIGDEQGENK	6175096	78	128.519	y8	16	-0.815259	2
IPI00298860	P02788	Lactotransferrin precursor (Lactoferrin)	81684	GGSFQLNELQGLK	6175096	53	122.755	y7	13	-0.676393	2
IPI00298860	P02788	Lactotransferrin precursor (Lactoferrin)	81684	ESTVFEDLSDEAER	6175096	57	119.96	y10	14	0.49763	2
IPI00298860	P02788	Lactotransferrin precursor (Lactoferrin)	81684	THYYAVAVVK	6175096	55	118.741	b8	10	1.74493	1
IPI00298860	P02788	Lactotransferrin precursor (Lactoferrin)	81684	RKPVTEAR	6175096	47	109.293	y4	8	0.365337	3
IPI00298860	P02788	Lactotransferrin precursor (Lactoferrin)	81684	DVTVLQNTDGNNNEAWAK	6175096	87	101.383	y10	18	1.56243	2
IPI00298860	P02788	Lactotransferrin precursor (Lactoferrin)	81684	KGGSFQLNELQGLK	6175096	79	97.2774	y8	14	-0.847377	2
IPI00298860	P02788	Lactotransferrin precursor (Lactoferrin)	81684	FDEYFSQSCAPGSDPR	6175096	61	94.7591	P y6	16	-2.4348	2
IPI00298860	P02788	Lactotransferrin precursor (Lactoferrin)	81684	RSDTSLTWNSVK	6175096	73	93.1096	b7	12	0.371221	2
IPI00298860	P02788	Lactotransferrin precursor (Lactoferrin)	81684	SDTSLTWNSVKGK	6175096	27	90.7413	y8	13	-1.0424	2
IPI00298860	P02788	Lactotransferrin precursor (Lactoferrin)	81684	EDAIWNLLR	6175096	65	90.3428	y5	9	0.0274678	2
IPI00298860	P02788	Lactotransferrin precursor (Lactoferrin)	81684	LKQVLLHQQAK	6175096	61	86.3428	y5	11	-0.258084	2
IPI00298860	P02788	Lactotransferrin precursor (Lactoferrin)	81684	GPPVSCIKR	6175096	44	86.1508	P y7	9	1.10217	2
IPI00298860	P02788	Lactotransferrin precursor (Lactoferrin)	81684	CSTSPLLEACEFLRK	6175096	51	68.4855	y8	15	-0.732647	2
IPI00298860	P02788	Lactotransferrin precursor (Lactoferrin)	81684	RDSPIQCIQAIAENR	6175096	68	68		15	0.239564	2
IPI00298860	P02788	Lactotransferrin precursor (Lactoferrin)	81684	QVLLHQQAK	6175096	30	55.3428	y5	9	0.660014	2
IPI00298860	P02788	Lactotransferrin precursor (Lactoferrin)	81684	FGRNGSDCPDKFCLFQSETK	6175096	38	38		20	0.531123	3
IPI00298860	P02788	Lactotransferrin precursor (Lactoferrin)	81684	SPKFQLFGSPSGQK	6175096	31	31		14	0.605263	2
IPI00025415	Q53ZU2	semenogelin II precursor	65519	GQLPSGSSQFPHGQKGQHYFGQK	4506885	28	198.755	P y++20	23	1.75456	3
IPI00025415	Q53ZU2	semenogelin II precursor	65519	NLSQDQEHGR	4506885	48	176.694	y++8	10	0.216484	2
IPI00025415	Q53ZU2	semenogelin II precursor	65519	GGQAHHGTQNPSQDQGNSPSGK	4506885	82	147.001	b10 P	22	0.00137114	3
IPI00025415	Q53ZU2	semenogelin II precursor	65519	GQHYFGQKDQQHTK	4506885	35	135.386	y++12	14	0.400987	3
IPI00025415	Q53ZU2	semenogelin II precursor	65519	SGQSADSKQDLLSHEQK	4506885	73	130.59	y11	17	-1.26448	2
IPI00025415	Q53ZU2	semenogelin II precursor	65519	TQGGSQSSYVLQTEELVVNK	4506885	119	127.362	y10	20	0.131112	2
IPI00025415	Q53ZU2	semenogelin II precursor	65519	GHYQNVVDVR	4506885	63	126.741	b8	10	0.0927809	2
IPI00025415	Q53ZU2	semenogelin II precursor	65519	SKQHLGGSQQLLNYKQEGR	4506885	38	125.761	y++14	19	0.557572	3
IPI00025415	Q53ZU2	semenogelin II precursor	65519	GLSSQCSNTEK	4506885	60	116.74	y++9	11	0.130629	2
IPI00025415	Q53ZU2	semenogelin II precursor	65519	DIFTTQDELLVYNK	4506885	87	114.818	b11	14	1.48011	2
IPI00025415	Q53ZU2	semenogelin II precursor	65519	STQKDVSQSSISFQIEK	4506885	65	101.849	y11	17	0.373634	2
IPI00025415	Q53ZU2	semenogelin II precursor	65519	GHFHMIVIHHK	4506885	63	101.478	b8	11	-0.270169	2
IPI00025415	Q53ZU2	semenogelin II precursor	65519	EQASASGAQKGR	4506885	45	100.283	y7	12	-0.759727	2
IPI00025415	Q53ZU2	semenogelin II precursor	65519	NSHQNKGHYQNVVDVR	4506885	42	99.5898	y11	16	-6.77818	2
IPI00025415	Q53ZU2	semenogelin II precursor	65519	NQHQTKNLSQDQEHGR	4506885	43	98.4131	y++14	16	0.0333354	3
IPI00025415	Q53ZU2	semenogelin II precursor	65519	GSFSIQHTYHVDINDHDWTR	4506885	71	97.5164	y8	20	0.29871	2
IPI00025415	Q53ZU2	semenogelin II precursor	65519	DIFTTQDELLVYNKNQHQTK	4506885	90	95.5985	y++19	20	-0.827859	2
IPI00025415	Q53ZU2	semenogelin II precursor	65519	EQASASGAQK	4506885	42	94.947	y5	10	1.59166	1
IPI00025415	Q53ZU2	semenogelin II precursor	65519	GGSKGQLPSGSSQFPHGQK	4506885	64	89.3428	P y5	19	0.0961269	3
IPI00025415	Q53ZU2	semenogelin II precursor	65519	SQNQVTIHSQDQEHGHKENK	4506885	46	81.7321	y++18	20	1.09681	3
IPI00025415	Q53ZU2	semenogelin II precursor	65519	QHLGGSQQLLNYKQEGR	4506885	73	78.1378	y7	17	-1.42507	2
IPI00025415	Q53ZU2	semenogelin II precursor	65519	KSQQYDLNALHKATK	4506885	40	77.9118	y++14	15	1.95937	2
IPI00025415	Q53ZU2	semenogelin II precursor	65519	LNSGEKDVQK	4506885	49	76.6861	y8	10	1.12487	2
IPI00025415	Q53ZU2	semenogelin II precursor	65519	YKQESSESHNIVITEHEVAQDDHLTQQYNEDR	4506885	38	67.6482	y10	32	-0.947747	3
IPI00025415	Q53ZU2	semenogelin II precursor	65519	SQQYDLNALHKATK	4506885	67	67		14	0.546468	2
IPI00025415	Q53ZU2	semenogelin II precursor	65519	TQGGSQSSYVLQTEELVVNKQQR	4506885	56	65.9386	y++21	23	-0.0240377	3
IPI00025415	Q53ZU2	semenogelin II precursor	65519	QESSESHNIVITEHEVAQDDHLTQQYNEDR	4506885	42	42		30	-1.09588	4
IPI00025415	Q53ZU2	semenogelin II precursor	65519	DHDKSKGHFHMIVIHHK	4506885	30	30		17	-1.10409	3
IPI00025415	Q53ZU2	semenogelin II precursor	65519	DQQHTKSKGSFSIQHTYHVDINDHDWTR	4506885	27	27		28	1.82212	4
IPI00025415	Q53ZU2	semenogelin II precursor	65519	GSISIQTEEKIHGK	4506885	29	207.728	y++11	14	-1.43596	3
IPI00025415	Q53ZU2	semenogelin II precursor	65519	IPSQAQEYGHKENK	4506885	65	143.042	P y++13	14	1.91486	2
IPI00025415	Q53ZU2	semenogelin II precursor	65519	MSYQSSSTEER	4506885	80	118.478	y7	11	-0.159905	2
IPI00025415	Q53ZU2	semenogelin II precursor	65519	RLNSGEKDVQK	4506885	57	115.867	y8	11	1.10626	2
IPI00025415	Q53ZU2	semenogelin II precursor	65519	QDLLSHEQKGR	4506885	46	111.001	y++9	11	-0.658943	3
IPI00025415	Q53ZU2	semenogelin II precursor	65519	QHLGGSQQLLNYK	4506885	66	102.849	y10	13	1.10387	2
IPI00025415	Q53ZU2	semenogelin II precursor	65519	SKGSFSIQHTYHVDINDHDWTR	4506885	64	97.7591	y5	22	1.94003	3
IPI00025415	Q53ZU2	semenogelin II precursor	65519	DVSKGSISIQTEEK	4506885	69	97.7057	y10	14	3.71766	2
IPI00025415	Q53ZU2	semenogelin II precursor	65519	NLSQDQEHGRK	4506885	45	75.3898	y6	11	0.611918	2
IPI00025415	Q53ZU2	semenogelin II precursor	65519	GRTQGGSQSSYVLQTEELVVNK	4506885	71	71		22	-1.13189	3
IPI00025415	Q53ZU2	semenogelin II precursor	65519	ATKSKQHLGGSQQLLNYK	4506885	39	66.8185	y10	18	-0.182493	3
IPI00025415	Q53ZU2	semenogelin II precursor	65519	GSFSIQHTYHVDINDHDWTRK	4506885	34	48.5509	y4	21	0.444193	3
IPI00025415	Q53ZU2	semenogelin II precursor	65519	SKGSFSIQHTYHVDINDHDWTRK	4506885	41	41		23	-1.34353	4
IPI00025415	Q53ZU2	semenogelin II precursor	65519	GKSGQSADSKQDLLSHEQK	4506885	33	33		19	0.68805	4
IPI00025415	Q53ZU2	semenogelin II precursor	65519	DHDKSKGHFHMIVIHHKGGQAHHGTQNPSQDQGNSPSGK	4506885	31	31		39	3.26489	5
IPI00025415	Q53ZU2	semenogelin II precursor	65519	SGQSADSKQDLLSHEQKGR	4506885	31	31		19	1.7425	4
IPI00025415	Q53ZU2	semenogelin II precursor	65519	GQLPSGSSQFPHGQK	4506885	88	262.298	P y++12	15	-0.110056	2
IPI00025415	Q53ZU2	semenogelin II precursor	65519	LWVHGLSKEQASASGAQK	4506885	61	205.526	y++14	18	-0.550637	3
IPI00025415	Q53ZU2	semenogelin II precursor	65519	IPSQAQEYGHK	4506885	50	200.891	P y++10	11	0.385162	2
IPI00025415	Q53ZU2	semenogelin II precursor	65519	DVSQSSISFQIEK	4506885	83	160.596	y6	13	0.087951	2
IPI00025415	Q53ZU2	semenogelin II precursor	65519	GHYQNVVDVREEHSSK	4506885	74	137.741	y8	16	0.639442	2
IPI00025415	Q53ZU2	semenogelin II precursor	65519	GSISIQTEEQIHGK	4506885	74	137.741	y8	14	-0.0819257	2
IPI00025415	Q53ZU2	semenogelin II precursor	65519	SKQHLGGSQQLLNYK	4506885	86	125.191	y10	15	-1.24537	2
IPI00025415	Q53ZU2	semenogelin II precursor	65519	GLSSQCSNTEKR	4506885	80	122.151	y7	12	-0.570432	2
IPI00025415	Q53ZU2	semenogelin II precursor	65519	SQNQVTIHSQDQEHGHK	4506885	59	110.266	y10	17	0.825086	2
IPI00025415	Q53ZU2	semenogelin II precursor	65519	SQIQTPNPNQDQWSGQNAK	4506885	105	105		19	-1.91081	2
IPI00025415	Q53ZU2	semenogelin II precursor	65519	QDLLSHEQK	4506885	33	102.759	y5	9	-1.18554	2
IPI00025415	Q53ZU2	semenogelin II precursor	65519	GSISIQTEEK	4506885	64	94.3898	y7	10	0.0843611	2
IPI00025415	Q53ZU2	semenogelin II precursor	65519	GQHYFGQK	4506885	37	92.2834	b7	8	0.6239	1
IPI00025415	Q53ZU2	semenogelin II precursor	65519	HLNCGEK	4506885	31	83.947	y5	7	-2.15405	1
IPI00025415	Q53ZU2	semenogelin II precursor	65519	LQTSLHPAHQDR	4506885	61	81.1096	y7	12	0.672749	2
IPI00025415	Q53ZU2	semenogelin II precursor	65519	SQNQVTIPSQDQEHGHKENK	4506885	27	78.9356	y++15	20	1.68469	3
IPI00025415	Q53ZU2	semenogelin II precursor	65519	RLWVHGLSK	4506885	44	73.4598	b4	9	1.10996	3
IPI00025415	Q53ZU2	semenogelin II precursor	65519	SKGHFHMIVIHHK	4506885	53	53		13	-0.716636	2
IPI00025415	Q53ZU2	semenogelin II precursor	65519	DQQHTKSK	4506885	28	28		8	0.87781	2
IPI00296922	P55268	Laminin beta-2 chain precursor (S-laminin) (Laminin B1s chain)	203081	LVTPGETPSWTGSGFVR	1708851	75	205.954	y++15	17	1.29225	2
IPI00296922	P55268	Laminin beta-2 chain precursor (S-laminin) (Laminin B1s chain)	203081	AMDYDLLLR	1708851	66	187.953	y7	9	-1.23043	2
IPI00296922	P55268	Laminin beta-2 chain precursor (S-laminin) (Laminin B1s chain)	203081	GLNCEQCQDFYR	1708851	58	172.666	y++10	12	0.779283	2
IPI00296922	P55268	Laminin beta-2 chain precursor (S-laminin) (Laminin B1s chain)	203081	SCDCDPMGSQDGGR	1708851	82	128.614	P y9	14	-1.63255	2
IPI00296922	P55268	Laminin beta-2 chain precursor (S-laminin) (Laminin B1s chain)	203081	SLADVDAILAR	1708851	76	122.614	y9	11	-1.01783	2
IPI00296922	P55268	Laminin beta-2 chain precursor (S-laminin) (Laminin B1s chain)	203081	DDRIQGTLQPHAR	1708851	30	119.765	y++12	13	-0.195913	2
IPI00296922	P55268	Laminin beta-2 chain precursor (S-laminin) (Laminin B1s chain)	203081	DFLNQEGADPDSIEMVATR	1708851	73	113.475	P y10	19	1.35361	2
IPI00296922	P55268	Laminin beta-2 chain precursor (S-laminin) (Laminin B1s chain)	203081	AAQLDGLEAR	1708851	78	111.759	y6	10	-1.2105	2
IPI00296922	P55268	Laminin beta-2 chain precursor (S-laminin) (Laminin B1s chain)	203081	CGGLSCNGAAATADLALGR	1708851	107	111.441	y10	19	-2.07869	2
IPI00296922	P55268	Laminin beta-2 chain precursor (S-laminin) (Laminin B1s chain)	203081	LQEGQTLEFLVASVPK	1708851	89	105.761	y9	16	1.1337	2
IPI00296922	P55268	Laminin beta-2 chain precursor (S-laminin) (Laminin B1s chain)	203081	HRTEALMDAQKEDFNSK	1708851	66	104.478	b8	17	-1.16546	2
IPI00296922	P55268	Laminin beta-2 chain precursor (S-laminin) (Laminin B1s chain)	203081	TSGQCLCR	1708851	54	98.5113	y4	8	-1.70978	2
IPI00296922	P55268	Laminin beta-2 chain precursor (S-laminin) (Laminin B1s chain)	203081	CEACAPGHFGDPSRPGGR	1708851	56	97.9173	P y++13	18	0.343571	3
IPI00296922	P55268	Laminin beta-2 chain precursor (S-laminin) (Laminin B1s chain)	203081	QKAETVQAALEEAQR	1708851	68	93.4443	y9	15	0.724777	2
IPI00296922	P55268	Laminin beta-2 chain precursor (S-laminin) (Laminin B1s chain)	203081	GIDTPQCHR	1708851	46	84.1758	P y5	9	-0.181064	2
IPI00296922	P55268	Laminin beta-2 chain precursor (S-laminin) (Laminin B1s chain)	203081	HAHSQSAEAER	1708851	48	83.4443	y9	11	-1.09942	2
IPI00296922	P55268	Laminin beta-2 chain precursor (S-laminin) (Laminin B1s chain)	203081	ALAEGGSILSR	1708851	63	83.1096	y7	11	-0.644236	2
IPI00296922	P55268	Laminin beta-2 chain precursor (S-laminin) (Laminin B1s chain)	203081	AQGVLAAQAR	1708851	50	72.3874	y6	10	-0.894412	2
IPI00296922	P55268	Laminin beta-2 chain precursor (S-laminin) (Laminin B1s chain)	203081	CFLCDSR	1708851	31	69.1758	y5	7	-1.31223	2
IPI00296922	P55268	Laminin beta-2 chain precursor (S-laminin) (Laminin B1s chain)	203081	GPTCNEFTGQCHCR	1708851	44	66.3874	y6	14	0.722136	2
IPI00296922	P55268	Laminin beta-2 chain precursor (S-laminin) (Laminin B1s chain)	203081	HFATSCHQDEYSQQIVCHCR	1708851	37	62.3428	y5	20	1.78606	3
IPI00296922	P55268	Laminin beta-2 chain precursor (S-laminin) (Laminin B1s chain)	203081	AGYTGLR	1708851	44	58.5509	y5	7	-1.00817	2
IPI00296922	P55268	Laminin beta-2 chain precursor (S-laminin) (Laminin B1s chain)	203081	HRTEALMDAQK	1708851	39	57.2774	b8	11	-0.113195	2
IPI00296922	P55268	Laminin beta-2 chain precursor (S-laminin) (Laminin B1s chain)	203081	YQCHEEGLVPSK	1708851	32	56.4566	b9 P	12	-0.813469	2
IPI00296922	P55268	Laminin beta-2 chain precursor (S-laminin) (Laminin B1s chain)	203081	ARHTQAELQR	1708851	33	47.5509	y5	10	-0.944038	3
IPI00296922	P55268	Laminin beta-2 chain precursor (S-laminin) (Laminin B1s chain)	203081	YFSYDCGADFPGVPLAPPR	1708851	32	44.845	P y6	19	-1.39569	2
IPI00296922	P55268	Laminin beta-2 chain precursor (S-laminin) (Laminin B1s chain)	203081	RQASEAQQR	1708851	37	37		9	1.01908	2
IPI00296922	P55268	Laminin beta-2 chain precursor (S-laminin) (Laminin B1s chain)	203081	VLVLEMFSGGDAAALER	1708851	102	125.542	y9	17	0.355848	2
IPI00296922	P55268	Laminin beta-2 chain precursor (S-laminin) (Laminin B1s chain)	203081	QLDALLEALK	1708851	44	121.596	y5	10	-0.708223	2
IPI00296922	P55268	Laminin beta-2 chain precursor (S-laminin) (Laminin B1s chain)	203081	KAQGVLAAQAR	1708851	69	111.151	y6	11	-0.271669	2
IPI00296922	P55268	Laminin beta-2 chain precursor (S-laminin) (Laminin B1s chain)	203081	HAHSQSAEAERR	1708851	27	110.815	y++10	12	1.24487	3
IPI00296922	P55268	Laminin beta-2 chain precursor (S-laminin) (Laminin B1s chain)	203081	DTEQTLYQVQER	1708851	62	104.151	y6	12	-0.973679	2
IPI00296922	P55268	Laminin beta-2 chain precursor (S-laminin) (Laminin B1s chain)	203081	QLDQHLDLLK	1708851	30	102.158	y++8	10	0.573804	3
IPI00296922	P55268	Laminin beta-2 chain precursor (S-laminin) (Laminin B1s chain)	203081	AQGIAQGAIR	1708851	50	92.1508	y6	10	-0.822225	2
IPI00296922	P55268	Laminin beta-2 chain precursor (S-laminin) (Laminin B1s chain)	203081	HSNFLGAYDSIR	1708851	71	89.2774	y7	12	-0.156674	2
IPI00296922	P55268	Laminin beta-2 chain precursor (S-laminin) (Laminin B1s chain)	203081	DGFFGLSISDR	1708851	73	73		11	0.402449	2
IPI00296922	P55268	Laminin beta-2 chain precursor (S-laminin) (Laminin B1s chain)	203081	TGAFGLR	1708851	33	71.1758	y4	7	-0.33218	2
IPI00296922	P55268	Laminin beta-2 chain precursor (S-laminin) (Laminin B1s chain)	203081	VLDPAIPIPDPYSSR	1708851	38	69.724	P y++9	15	-1.0971	3
IPI00296922	P55268	Laminin beta-2 chain precursor (S-laminin) (Laminin B1s chain)	203081	HTQAELQR	1708851	51	51		8	-1.56801	2
IPI00296922	P55268	Laminin beta-2 chain precursor (S-laminin) (Laminin B1s chain)	203081	AEQLRDEAR	1708851	29	47.2774	c b7	9	0.152778	2
IPI00296922	P55268	Laminin beta-2 chain precursor (S-laminin) (Laminin B1s chain)	203081	RAGNSLAASTAEETAGSAQGR	1708851	42	47.1378	y6	21	-0.657697	3
IPI00296922	P55268	Laminin beta-2 chain precursor (S-laminin) (Laminin B1s chain)	203081	AGNSLAASTAEETAGSAQGR	1708851	113	186.546	y13	20	1.2927	2
IPI00296922	P55268	Laminin beta-2 chain precursor (S-laminin) (Laminin B1s chain)	203081	YSEIEPSTEGEVIYR	1708851	65	168.117	P y10	15	-1.35812	2
IPI00296922	P55268	Laminin beta-2 chain precursor (S-laminin) (Laminin B1s chain)	203081	GQVEQANQELQELIQSVK	1708851	102	142.475	y10	18	-1.024	2
IPI00296922	P55268	Laminin beta-2 chain precursor (S-laminin) (Laminin B1s chain)	203081	DLLQAAQDK	1708851	46	139.686	y8	9	2.5007	1
IPI00296922	P55268	Laminin beta-2 chain precursor (S-laminin) (Laminin B1s chain)	203081	LQELEGTYEENER	1708851	73	109.894	y8	13	0.312048	2
IPI00296922	P55268	Laminin beta-2 chain precursor (S-laminin) (Laminin B1s chain)	203081	IQNVVTSFAPQR	1708851	71	109.478	y8	12	0.530642	2
IPI00296922	P55268	Laminin beta-2 chain precursor (S-laminin) (Laminin B1s chain)	203081	LGIVQGIVGAR	1708851	87	109.387	y6	11	1.18429	2
IPI00296922	P55268	Laminin beta-2 chain precursor (S-laminin) (Laminin B1s chain)	203081	IQGTLQPHAR	1708851	62	106.511	P y4	10	0.208107	2
IPI00296922	P55268	Laminin beta-2 chain precursor (S-laminin) (Laminin B1s chain)	203081	AQEAEQLLR	1708851	49	104.283	y7	9	-0.486486	2
IPI00296922	P55268	Laminin beta-2 chain precursor (S-laminin) (Laminin B1s chain)	203081	AEQLLQDAR	1708851	56	100.511	y4	9	0.408617	2
IPI00296922	P55268	Laminin beta-2 chain precursor (S-laminin) (Laminin B1s chain)	203081	GSCYPATGDLLVGR	1708851	54	95.8463	P y10	14	1.96627	2
IPI00296922	P55268	Laminin beta-2 chain precursor (S-laminin) (Laminin B1s chain)	203081	AETVQAALEEAQR	1708851	78	92.5509	y5	13	0.828441	2
IPI00296922	P55268	Laminin beta-2 chain precursor (S-laminin) (Laminin B1s chain)	203081	GPLGDQYQTVK	1708851	54	92.4779	y8	11	-0.97459	2
IPI00296922	P55268	Laminin beta-2 chain precursor (S-laminin) (Laminin B1s chain)	203081	HWDDVVCESR	1708851	35	85.5191	y8	10	-0.514772	2
IPI00296922	P55268	Laminin beta-2 chain precursor (S-laminin) (Laminin B1s chain)	203081	TEALMDAQKEDFNSK	1708851	60	84.4566	y9	15	-0.576548	2
IPI00296922	P55268	Laminin beta-2 chain precursor (S-laminin) (Laminin B1s chain)	203081	LHTLGDNLLDPR	1708851	39	80.8463	b10	12	0.944431	2
IPI00296922	P55268	Laminin beta-2 chain precursor (S-laminin) (Laminin B1s chain)	203081	GQVLDVVER	1708851	45	78.7591	y6	9	-0.464703	2
IPI00296922	P55268	Laminin beta-2 chain precursor (S-laminin) (Laminin B1s chain)	203081	RAEQLLQDAR	1708851	41	70.4598	y4	10	0.897683	3
IPI00296922	P55268	Laminin beta-2 chain precursor (S-laminin) (Laminin B1s chain)	203081	VVQDLAAR	1708851	44	56.845	y6	8	0.381853	2
IPI00296922	P55268	Laminin beta-2 chain precursor (S-laminin) (Laminin B1s chain)	203081	CDSHDDPALGLVSGQCR	1708851	37	37		17	1.48425	3
IPI00023020	Q53ZV1	semenogelin I isoform a preproprotein	52157	ETKNSHQNKGHYQNVVEVR	4506883	65	219.205	y++11	19	1.62472	3
IPI00023020	Q53ZV1	semenogelin I isoform a preproprotein	52157	GSFSIQYTYHVDANDHDQSR	4506883	88	164.39	y++14	20	0.213337	3
IPI00023020	Q53ZV1	semenogelin I isoform a preproprotein	52157	QGGSQSSYVLQTEELVANKQQR	4506883	74	152.037	y++16	22	2.1909	3
IPI00023020	Q53ZV1	semenogelin I isoform a preproprotein	52157	SQRHLGGSQQLLHNK	4506883	33	146.866	y++12	15	0.0340598	2
IPI00023020	Q53ZV1	semenogelin I isoform a preproprotein	52157	GISSQYSNTEER	4506883	99	141.151	y7	12	0.618424	2
IPI00023020	Q53ZV1	semenogelin I isoform a preproprotein	52157	GRKQGGSQSSYVLQTEELVANKQQR	4506883	58	139.574	y++13	25	1.19444	4
IPI00023020	Q53ZV1	semenogelin I isoform a preproprotein	52157	VQTSLCPAHQDKLQHGSK	4506883	53	128.378	P y12	18	-0.369895	2
IPI00023020	Q53ZV1	semenogelin I isoform a preproprotein	52157	QEPWHGENAK	4506883	48	126.123	P y++8	10	-6.42338	2
IPI00023020	Q53ZV1	semenogelin I isoform a preproprotein	52157	HLGGSQQLLHNK	4506883	49	124.513	y++10	12	-0.0465917	3
IPI00023020	Q53ZV1	semenogelin I isoform a preproprotein	52157	DVSQRSIYSQTEK	4506883	31	118.553	y++12	13	0.0889753	2
IPI00023020	Q53ZV1	semenogelin I isoform a preproprotein	52157	LWVHGLSK	4506883	34	111.596	y6	8	1.06752	2
IPI00023020	Q53ZV1	semenogelin I isoform a preproprotein	52157	LPSEFSQFPHGQK	4506883	71	109.176	P y5	13	1.54423	2
IPI00023020	Q53ZV1	semenogelin I isoform a preproprotein	52157	NSHQNKGHYQNVVEVR	4506883	71	107.849	y11	16	0.895271	2
IPI00023020	Q53ZV1	semenogelin I isoform a preproprotein	52157	ISYQSSSTEERR	4506883	30	105.513	y++10	12	-0.542423	3
IPI00023020	Q53ZV1	semenogelin I isoform a preproprotein	52157	GESGQSTNREQDLLSHEQK	4506883	58	104.043	y++17	19	2.1564	3
IPI00023020	Q53ZV1	semenogelin I isoform a preproprotein	52157	DIFSTQDELLVYNK	4506883	88	101.431	b11	14	0.538057	2
IPI00023020	Q53ZV1	semenogelin I isoform a preproprotein	52157	SKGHFHR	4506883	61	99.1758	y5	7	0.0982193	2
IPI00023020	Q53ZV1	semenogelin I isoform a preproprotein	52157	EQTSVSGAQKGR	4506883	55	97.1508	y7	12	-0.566328	2
IPI00023020	Q53ZV1	semenogelin I isoform a preproprotein	52157	KQGGSQSSYVLQTEELVANKQQRETK	4506883	30	96.4946	y++16	26	1.8743	4
IPI00023020	Q53ZV1	semenogelin I isoform a preproprotein	52157	GQHYSGQK	4506883	34	86.947	y5	8	0.531868	2
IPI00023020	Q53ZV1	semenogelin I isoform a preproprotein	52157	QGGSQSSYVLQTEELVANKQQRETK	4506883	29	85.9025	y++16	25	1.27057	4
IPI00023020	Q53ZV1	semenogelin I isoform a preproprotein	52157	KSQQYDLNALHK	4506883	75	75		12	0.598035	2
IPI00023020	Q53ZV1	semenogelin I isoform a preproprotein	52157	AHRGTQNPSQDQGNSPSGK	4506883	47	67.1096	b7 P	19	1.60975	3
IPI00023020	Q53ZV1	semenogelin I isoform a preproprotein	52157	SQQYDLNALHK	4506883	67	67		11	0.243044	2
IPI00023020	Q53ZV1	semenogelin I isoform a preproprotein	52157	GRKQGGSQSSYVLQTEELVANK	4506883	66	66		22	-0.36624	3
IPI00023020	Q53ZV1	semenogelin I isoform a preproprotein	52157	ISYQSSSTEER	4506883	60	65.1378	y7	11	-0.861091	2
IPI00023020	Q53ZV1	semenogelin I isoform a preproprotein	52157	DIFSTQDELLVYNKNQHQTK	4506883	64	64		20	0.0346938	2
IPI00023020	Q53ZV1	semenogelin I isoform a preproprotein	52157	LQHGSKDIFSTQDELLVYNK	4506883	62	62		20	1.55429	3
IPI00023020	Q53ZV1	semenogelin I isoform a preproprotein	52157	HLAQHLNNDRNPLFT	4506883	55	55		15	-0.65926	2
IPI00023020	Q53ZV1	semenogelin I isoform a preproprotein	52157	HQHGSHGGLDIVIIEQEDDSDR	4506883	52	52		22	-0.763803	3
IPI00023020	Q53ZV1	semenogelin I isoform a preproprotein	52157	LHYGENGVQK	4506883	37	37		10	0.470053	2
IPI00023020	Q53ZV1	semenogelin I isoform a preproprotein	52157	LPSEFSQFPHGQKGQHYSGQK	4506883	34	34		21	-1.64952	3
IPI00023020	Q53ZV1	semenogelin I isoform a preproprotein	52157	DHDKSKGHFHR	4506883	48	242.331	y++10	11	1.51102	2
IPI00023020	Q53ZV1	semenogelin I isoform a preproprotein	52157	GHYQNVVEVREEHSSK	4506883	79	174.78	y++14	16	0.736989	2
IPI00023020	Q53ZV1	semenogelin I isoform a preproprotein	52157	VQTSLCPAHQDK	4506883	47	158.419	y++10	12	0.543879	3
IPI00023020	Q53ZV1	semenogelin I isoform a preproprotein	52157	QITIPSQEQEHSQK	4506883	67	150.815	P y10	14	0.0332967	2
IPI00023020	Q53ZV1	semenogelin I isoform a preproprotein	52157	KQGGSQSSYVLQTEELVANKQQR	4506883	40	141.779	y++13	23	3.033	4
IPI00023020	Q53ZV1	semenogelin I isoform a preproprotein	52157	HLAQHLNNDR	4506883	45	117.158	y8	10	0.433172	2
IPI00023020	Q53ZV1	semenogelin I isoform a preproprotein	52157	EQDLLSHEQK	4506883	53	114.363	y5	10	1.34384	2
IPI00023020	Q53ZV1	semenogelin I isoform a preproprotein	52157	SQIQAPNPK	4506883	44	107.741	y7	9	-0.759023	2
IPI00023020	Q53ZV1	semenogelin I isoform a preproprotein	52157	GHYQNVVEVR	4506883	56	102.614	y8	10	0.521839	2
IPI00023020	Q53ZV1	semenogelin I isoform a preproprotein	52157	NLNQDQQHGR	4506883	55	90.4443	y++8	10	-0.383099	2
IPI00023020	Q53ZV1	semenogelin I isoform a preproprotein	52157	SIYSQTEK	4506883	31	86.2834	y6	8	-0.361459	2
IPI00023020	Q53ZV1	semenogelin I isoform a preproprotein	52157	GRLPSEFSQFPHGQK	4506883	50	78.7057	c b10 P	15	-0.521046	2
IPI00023020	Q53ZV1	semenogelin I isoform a preproprotein	52157	VVIHHKGGK	4506883	43	65.3874	y5	9	-0.0609091	2
IPI00023020	Q53ZV1	semenogelin I isoform a preproprotein	52157	RLHYGENGVQK	4506883	64	64		11	-0.136854	3
IPI00023020	Q53ZV1	semenogelin I isoform a preproprotein	52157	EQDLLSHEQKGR	4506883	36	40.2782	y++10	12	0.772911	2
IPI00023020	Q53ZV1	semenogelin I isoform a preproprotein	52157	GKQQTESK	4506883	37	37		8	-1.09855	2
IPI00023020	Q53ZV1	semenogelin I isoform a preproprotein	52157	HLGGSQQLLHNKQEGR	4506883	87	212.179	y++14	16	-0.328163	2
IPI00023020	Q53ZV1	semenogelin I isoform a preproprotein	52157	GSFSIQYTYHVDANDHDQSRK	4506883	84	189.78	y++15	21	1.8094	3
IPI00023020	Q53ZV1	semenogelin I isoform a preproprotein	52157	NQHQTKNLNQDQQHGR	4506883	48	178.724	y++9	16	0.563746	3
IPI00023020	Q53ZV1	semenogelin I isoform a preproprotein	52157	LWVHGLSKEQTSVSGAQK	4506883	41	168.749	y++14	18	-0.29017	3
IPI00023020	Q53ZV1	semenogelin I isoform a preproprotein	52157	GTQNPSQDQGNSPSGK	4506883	81	160.351	P y12	16	0.183044	2
IPI00023020	Q53ZV1	semenogelin I isoform a preproprotein	52157	QGGSQSSYVLQTEELVANK	4506883	96	147.266	y10	19	0.997054	2
IPI00023020	Q53ZV1	semenogelin I isoform a preproprotein	52157	DVSQSSIYSQTEEK	4506883	88	143.283	y7	14	0.591351	2
IPI00023020	Q53ZV1	semenogelin I isoform a preproprotein	52157	QEPWHGENAKGESGQSTNR	4506883	52	135.815	y++11	19	0.33808	3
IPI00023020	Q53ZV1	semenogelin I isoform a preproprotein	52157	EQTSVSGAQK	4506883	50	119.759	y5	10	1.82776	2
IPI00023020	Q53ZV1	semenogelin I isoform a preproprotein	52157	KQGGSQSSYVLQTEELVANK	4506883	103	117.383	y10	20	-0.659093	2
IPI00023020	Q53ZV1	semenogelin I isoform a preproprotein	52157	NLNQDQQHGRK	4506883	42	75.7591	y6	11	0.588033	2
IPI00023020	Q53ZV1	semenogelin I isoform a preproprotein	52157	LQHGSKDIFSTQDELLVYNKNQHQTK	4506883	41	41		26	0.991029	4
IPI00022434	Q5D0D7	ALB protein	71317	EFNAETFTFHADICTLSEKER	25058739	48	197.914	y++16	21	-1.23145	3
IPI00022434	Q5D0D7	ALB protein	71317	FPKAEFAEVSK	25058739	45	146.822	y++9	11	-1.61387	2
IPI00022434	Q5D0D7	ALB protein	71317	LVRPEVDVMCTAFHDNEETFLKK	25058739	43	130.761	y++14	23	-0.927142	4
IPI00022434	Q5D0D7	ALB protein	71317	LVNEVTEFAK	25058739	62	125.741	y8	10	0.147135	2
IPI00022434	Q5D0D7	ALB protein	71317	FQNALLVR	25058739	56	117.363	y6	8	-0.95513	2
IPI00022434	Q5D0D7	ALB protein	71317	KQTALVELVK	25058739	59	97.4779	y8	10	-1.87285	2
IPI00022434	Q5D0D7	ALB protein	71317	AFKAWAVAR	25058739	61	94.7591	y6	9	0.0402525	2
IPI00022434	Q5D0D7	ALB protein	71317	KYLYEIAR	25058739	35	90.2834	y7	8	0.0559464	2
IPI00022434	Q5D0D7	ALB protein	71317	DAHKSEVAHR	25058739	54	87.7591	y6	10	-0.445772	2
IPI00022434	Q5D0D7	ALB protein	71317	SLHTLFGDKLCTVATLR	25058739	60	85.4391	y12	17	0.308644	2
IPI00022434	Q5D0D7	ALB protein	71317	HPDYSVVLLLR	25058739	70	80.4958	y8	11	-1.15889	2
IPI00022434	Q5D0D7	ALB protein	71317	TPVSDRVTK	25058739	35	68.7591	y6	9	-0.111827	2
IPI00022434	Q5D0D7	ALB protein	71317	HPYFYAPELLFFAKR	25058739	44	214.79	y++13	15	0.393048	3
IPI00022434	Q5D0D7	ALB protein	71317	AVMDDFAAFVEK	25058739	61	203.082	y++10	12	1.26839	2
IPI00022434	Q5D0D7	ALB protein	71317	LVRPEVDVMCTAFHDNEETFLK	25058739	33	147.49	y++13	22	-2.00698	4
IPI00022434	Q5D0D7	ALB protein	71317	TCVADESAENCDK	25058739	97	145.197	y10	13	0.558237	2
IPI00022434	Q5D0D7	ALB protein	71317	QNCELFEQLGEYK	25058739	71	134.741	y7	13	0.392103	2
IPI00022434	Q5D0D7	ALB protein	71317	FKDLGEENFK	25058739	66	124.867	y8	10	-0.403885	2
IPI00022434	Q5D0D7	ALB protein	71317	QNCELFEQLGEYKFQNALLVR	25058739	37	122.715	y++16	21	-1.43748	3
IPI00022434	Q5D0D7	ALB protein	71317	ECCEKPLLEK	25058739	43	120.596	P y5	10	-0.411617	2
IPI00022434	Q5D0D7	ALB protein	71317	LVTDLTK	25058739	43	120.596	y5	7	-0.134565	2
IPI00022434	Q5D0D7	ALB protein	71317	LVAASQAALGL	25058739	95	118.542	c b9	11	-0.350586	2
IPI00022434	Q5D0D7	ALB protein	71317	LKECCEKPLLEK	25058739	39	116.596	P y5	12	-1.59271	2
IPI00022434	Q5D0D7	ALB protein	71317	SLHTLFGDK	25058739	55	113.867	b8	9	4.56652	1
IPI00022434	Q5D0D7	ALB protein	71317	DLGEENFK	25058739	40	90.5191	y7	8	1.72847	1
IPI00022434	Q5D0D7	ALB protein	71317	TYETTLEK	25058739	34	89.2834	y6	8	0.811709	2
IPI00022434	Q5D0D7	ALB protein	71317	MPCAEDYLSVVLNQLCVLHEK	25058739	78	78		21	-2.79635	3
IPI00022434	Q5D0D7	ALB protein	71317	RHPYFYAPELLFFAK	25058739	63	63		15	-0.021075	3
IPI00022434	Q5D0D7	ALB protein	71317	KVPQVSTPTLVEVSRNLGK	25058739	35	35		19	-2.3161	3
IPI00022434	Q5D0D7	ALB protein	71317	ATKEQLK	25058739	28	28		7	-0.423653	2
IPI00022434	Q5D0D7	ALB protein	71317	YICENQDSISSK	25058739	66	260.339	y++10	12	-1.48201	2
IPI00022434	Q5D0D7	ALB protein	71317	KVPQVSTPTLVEVSR	25058739	84	246.626	P y++13	15	1.16295	2
IPI00022434	Q5D0D7	ALB protein	71317	HPYFYAPELLFFAK	25058739	39	234.712	P y++8	14	-0.555719	3
IPI00022434	Q5D0D7	ALB protein	71317	AAFTECCQAADK	25058739	50	218.673	y++10	12	-1.51252	2
IPI00022434	Q5D0D7	ALB protein	71317	VHTECCHGDLLECADDR	25058739	40	198.075	y++15	17	-0.405114	3
IPI00022434	Q5D0D7	ALB protein	71317	DVFLGMFLYEYAR	25058739	59	178.71	y++11	13	1.67991	2
IPI00022434	Q5D0D7	ALB protein	71317	ADDKETCFAEEGKK	25058739	35	177.762	y++12	14	-0.0215157	2
IPI00022434	Q5D0D7	ALB protein	71317	SHCIAEVENDEMPADLPSLAADFVESK	25058739	65	176.419	P y11	27	-0.898528	3
IPI00022434	Q5D0D7	ALB protein	71317	AEFAEVSKLVTDLTK	25058739	88	157.573	y9	15	1.81588	2
IPI00022434	Q5D0D7	ALB protein	71317	DDNPNLPR	25058739	41	152.835	P y5	8	0.420782	2
IPI00022434	Q5D0D7	ALB protein	71317	AEFAEVSK	25058739	49	144.658	y6	8	1.4175	2
IPI00022434	Q5D0D7	ALB protein	71317	QTALVELVK	25058739	53	142.002	y5	9	0.620951	2
IPI00022434	Q5D0D7	ALB protein	71317	VPQVSTPTLVEVSR	25058739	74	137.741	P y8	14	-0.885026	2
IPI00022434	Q5D0D7	ALB protein	71317	RHPDYSVVLLLR	25058739	75	137.293	y4	12	-0.447903	3
IPI00022434	Q5D0D7	ALB protein	71317	VFDEFKPLVEEPQNLIK	25058739	55	136.514	P y11	17	2.68041	2
IPI00022434	Q5D0D7	ALB protein	71317	KLVAASQAALGL	25058739	53	120.198	b10	12	0.682045	1
IPI00022434	Q5D0D7	ALB protein	71317	LDELRDEGK	25058739	50	111.363	b6	9	1.76054	2
IPI00022434	Q5D0D7	ALB protein	71317	ETYGEMADCCAK	25058739	41	110.755	y7	12	-1.03451	2
IPI00022434	Q5D0D7	ALB protein	71317	NECFLQHKDDNPNLPR	25058739	60	106.769	y6	16	1.85478	2
IPI00022434	Q5D0D7	ALB protein	71317	QEPERNECFLQHKDDNPNLPR	25058739	53	99.7694	y6	21	0.236033	3
IPI00022434	Q5D0D7	ALB protein	71317	YLYEIAR	25058739	34	86.947	y5	7	0.775727	2
IPI00022434	Q5D0D7	ALB protein	71317	LCTVATLR	25058739	44	77.7591	y6	8	0.316136	2
IPI00022434	Q5D0D7	ALB protein	71317	AACLLPK	25058739	38	76.1758	b5	7	0.600572	2
IPI00022434	Q5D0D7	ALB protein	71317	RPCFSALEVDETYVPK	25058739	72	72		16	1.44665	3
IPI00022434	Q5D0D7	ALB protein	71317	CCTESLVNR	25058739	58	69.5362	y7	9	0.21187	2
IPI00022434	Q5D0D7	ALB protein	71317	RMPCAEDYLSVVLNQLCVLHEK	25058739	40	64.4566	y9	22	0.38342	3
IPI00289819	P11717	Cation-independent mannose-6-phosphate receptor precursor (CI Man-6-P receptor) (CI-MPR) (M6PR) (Insulin-like growth factor II receptor) (300 kDa mannose 6-phosphate receptor) (MPR 300) (MPR300) (CD222 antigen)	281089	SEGGLGGNWYAMDNSGEHVTWR	60416403	67	209.651	y++17	22	-0.949125	3
IPI00289819	P11717	Cation-independent mannose-6-phosphate receptor precursor (CI Man-6-P receptor) (CI-MPR) (M6PR) (Insulin-like growth factor II receptor) (300 kDa mannose 6-phosphate receptor) (MPR 300) (MPR300) (CD222 antigen)	281089	FLHQDIDSGQGIR	60416403	51	177.361	y++11	13	0.601453	2
IPI00289819	P11717	Cation-independent mannose-6-phosphate receptor precursor (CI Man-6-P receptor) (CI-MPR) (M6PR) (Insulin-like growth factor II receptor) (300 kDa mannose 6-phosphate receptor) (MPR 300) (MPR300) (CD222 antigen)	281089	KHDLNPLIK	60416403	31	159.694	y++8	9	0.411468	2
IPI00289819	P11717	Cation-independent mannose-6-phosphate receptor precursor (CI Man-6-P receptor) (CI-MPR) (M6PR) (Insulin-like growth factor II receptor) (300 kDa mannose 6-phosphate receptor) (MPR 300) (MPR300) (CD222 antigen)	281089	TASSVIELTCTK	60416403	74	143.755	y7	12	-0.951355	2
IPI00289819	P11717	Cation-independent mannose-6-phosphate receptor precursor (CI Man-6-P receptor) (CI-MPR) (M6PR) (Insulin-like growth factor II receptor) (300 kDa mannose 6-phosphate receptor) (MPR 300) (MPR300) (CD222 antigen)	281089	SDEKTWNLGLSNAK	60416403	48	137.765	y++12	14	-0.249076	2
IPI00289819	P11717	Cation-independent mannose-6-phosphate receptor precursor (CI Man-6-P receptor) (CI-MPR) (M6PR) (Insulin-like growth factor II receptor) (300 kDa mannose 6-phosphate receptor) (MPR 300) (MPR300) (CD222 antigen)	281089	VQSSIAFLCGK	60416403	59	131.158	y9	11	1.04003	2
IPI00289819	P11717	Cation-independent mannose-6-phosphate receptor precursor (CI Man-6-P receptor) (CI-MPR) (M6PR) (Insulin-like growth factor II receptor) (300 kDa mannose 6-phosphate receptor) (MPR 300) (MPR300) (CD222 antigen)	281089	DGAGNSFDLSSLSR	60416403	77	129.947	y5	14	1.72533	2
IPI00289819	P11717	Cation-independent mannose-6-phosphate receptor precursor (CI Man-6-P receptor) (CI-MPR) (M6PR) (Insulin-like growth factor II receptor) (300 kDa mannose 6-phosphate receptor) (MPR 300) (MPR300) (CD222 antigen)	281089	GCDVTFEWK	60416403	56	125.759	y5	9	-1.49497	2
IPI00289819	P11717	Cation-independent mannose-6-phosphate receptor precursor (CI Man-6-P receptor) (CI-MPR) (M6PR) (Insulin-like growth factor II receptor) (300 kDa mannose 6-phosphate receptor) (MPR 300) (MPR300) (CD222 antigen)	281089	GTADAFIVR	60416403	80	124.511	y4	9	-1.09689	2
IPI00289819	P11717	Cation-independent mannose-6-phosphate receptor precursor (CI Man-6-P receptor) (CI-MPR) (M6PR) (Insulin-like growth factor II receptor) (300 kDa mannose 6-phosphate receptor) (MPR 300) (MPR300) (CD222 antigen)	281089	YVDGDLCPDGIR	60416403	69	107.176	P y5	12	-0.254603	2
IPI00289819	P11717	Cation-independent mannose-6-phosphate receptor precursor (CI Man-6-P receptor) (CI-MPR) (M6PR) (Insulin-like growth factor II receptor) (300 kDa mannose 6-phosphate receptor) (MPR 300) (MPR300) (CD222 antigen)	281089	LSYYDGMIQLNYR	60416403	63	101.176	y5	13	-2.48474	2
IPI00289819	P11717	Cation-independent mannose-6-phosphate receptor precursor (CI Man-6-P receptor) (CI-MPR) (M6PR) (Insulin-like growth factor II receptor) (300 kDa mannose 6-phosphate receptor) (MPR 300) (MPR300) (CD222 antigen)	281089	HDLNPLIK	60416403	49	95.7694	y6	8	0.0954099	2
IPI00289819	P11717	Cation-independent mannose-6-phosphate receptor precursor (CI Man-6-P receptor) (CI-MPR) (M6PR) (Insulin-like growth factor II receptor) (300 kDa mannose 6-phosphate receptor) (MPR 300) (MPR300) (CD222 antigen)	281089	DPGSQLR	60416403	47	85.1758	y5	7	-0.562104	2
IPI00289819	P11717	Cation-independent mannose-6-phosphate receptor precursor (CI Man-6-P receptor) (CI-MPR) (M6PR) (Insulin-like growth factor II receptor) (300 kDa mannose 6-phosphate receptor) (MPR 300) (MPR300) (CD222 antigen)	281089	DQGSFTEVVSISNLGMAK	60416403	77	82.1378	y7	18	-2.29235	2
IPI00289819	P11717	Cation-independent mannose-6-phosphate receptor precursor (CI Man-6-P receptor) (CI-MPR) (M6PR) (Insulin-like growth factor II receptor) (300 kDa mannose 6-phosphate receptor) (MPR 300) (MPR300) (CD222 antigen)	281089	GGTPYNNER	60416403	30	63.7591	P y6	9	-0.49481	2
IPI00289819	P11717	Cation-independent mannose-6-phosphate receptor precursor (CI Man-6-P receptor) (CI-MPR) (M6PR) (Insulin-like growth factor II receptor) (300 kDa mannose 6-phosphate receptor) (MPR 300) (MPR300) (CD222 antigen)	281089	YDLSALVR	60416403	41	63.3874	y6	8	-0.925808	2
IPI00289819	P11717	Cation-independent mannose-6-phosphate receptor precursor (CI Man-6-P receptor) (CI-MPR) (M6PR) (Insulin-like growth factor II receptor) (300 kDa mannose 6-phosphate receptor) (MPR 300) (MPR300) (CD222 antigen)	281089	TCSLSGEQQDVSIDLTPLAQSGGSSYISDGK	60416403	46	58.691	y++17	31	0.121895	3
IPI00289819	P11717	Cation-independent mannose-6-phosphate receptor precursor (CI Man-6-P receptor) (CI-MPR) (M6PR) (Insulin-like growth factor II receptor) (300 kDa mannose 6-phosphate receptor) (MPR 300) (MPR300) (CD222 antigen)	281089	ETSDCSYLFEWR	60416403	47	54.0843	y4	12	-0.701782	2
IPI00289819	P11717	Cation-independent mannose-6-phosphate receptor precursor (CI Man-6-P receptor) (CI-MPR) (M6PR) (Insulin-like growth factor II receptor) (300 kDa mannose 6-phosphate receptor) (MPR 300) (MPR300) (CD222 antigen)	281089	GVSMGTPK	60416403	29	51.3874	y6	8	-1.13889	2
IPI00289819	P11717	Cation-independent mannose-6-phosphate receptor precursor (CI Man-6-P receptor) (CI-MPR) (M6PR) (Insulin-like growth factor II receptor) (300 kDa mannose 6-phosphate receptor) (MPR 300) (MPR300) (CD222 antigen)	281089	LTYENGLLK	60416403	31	31		9	-0.65013	2
IPI00289819	P11717	Cation-independent mannose-6-phosphate receptor precursor (CI Man-6-P receptor) (CI-MPR) (M6PR) (Insulin-like growth factor II receptor) (300 kDa mannose 6-phosphate receptor) (MPR 300) (MPR300) (CD222 antigen)	281089	FISSPMK	60416403	30	30		7	0.198908	1
IPI00289819	P11717	Cation-independent mannose-6-phosphate receptor precursor (CI Man-6-P receptor) (CI-MPR) (M6PR) (Insulin-like growth factor II receptor) (300 kDa mannose 6-phosphate receptor) (MPR 300) (MPR300) (CD222 antigen)	281089	VPIDGPPIDIGR	60416403	57	207.122	P y++11	12	-0.924911	2
IPI00289819	P11717	Cation-independent mannose-6-phosphate receptor precursor (CI Man-6-P receptor) (CI-MPR) (M6PR) (Insulin-like growth factor II receptor) (300 kDa mannose 6-phosphate receptor) (MPR 300) (MPR300) (CD222 antigen)	281089	HAEPEQNWEAVDGSQTETEKK	60416403	72	136.662	y++19	21	-0.758266	3
IPI00289819	P11717	Cation-independent mannose-6-phosphate receptor precursor (CI Man-6-P receptor) (CI-MPR) (M6PR) (Insulin-like growth factor II receptor) (300 kDa mannose 6-phosphate receptor) (MPR 300) (MPR300) (CD222 antigen)	281089	KPWTAVDTSVDGR	60416403	80	135.283	y6	13	-0.0768846	2
IPI00289819	P11717	Cation-independent mannose-6-phosphate receptor precursor (CI Man-6-P receptor) (CI-MPR) (M6PR) (Insulin-like growth factor II receptor) (300 kDa mannose 6-phosphate receptor) (MPR 300) (MPR300) (CD222 antigen)	281089	AGFTAAYSEK	60416403	45	122.596	y5	10	-0.750365	2
IPI00289819	P11717	Cation-independent mannose-6-phosphate receptor precursor (CI Man-6-P receptor) (CI-MPR) (M6PR) (Insulin-like growth factor II receptor) (300 kDa mannose 6-phosphate receptor) (MPR 300) (MPR300) (CD222 antigen)	281089	RTTTGDVQVLGLVHTQK	60416403	39	102.741	y7	17	0.471918	3
IPI00289819	P11717	Cation-independent mannose-6-phosphate receptor precursor (CI Man-6-P receptor) (CI-MPR) (M6PR) (Insulin-like growth factor II receptor) (300 kDa mannose 6-phosphate receptor) (MPR 300) (MPR300) (CD222 antigen)	281089	LGVIGDK	60416403	39	94.2834	b6	7	-1.25783	1
IPI00289819	P11717	Cation-independent mannose-6-phosphate receptor precursor (CI Man-6-P receptor) (CI-MPR) (M6PR) (Insulin-like growth factor II receptor) (300 kDa mannose 6-phosphate receptor) (MPR 300) (MPR300) (CD222 antigen)	281089	TWNLGLSNAK	60416403	32	90.8671	y8	10	-0.787247	2
IPI00289819	P11717	Cation-independent mannose-6-phosphate receptor precursor (CI Man-6-P receptor) (CI-MPR) (M6PR) (Insulin-like growth factor II receptor) (300 kDa mannose 6-phosphate receptor) (MPR 300) (MPR300) (CD222 antigen)	281089	ATLITFLCDR	60416403	50	80.3898	y6	10	-0.748786	2
IPI00289819	P11717	Cation-independent mannose-6-phosphate receptor precursor (CI Man-6-P receptor) (CI-MPR) (M6PR) (Insulin-like growth factor II receptor) (300 kDa mannose 6-phosphate receptor) (MPR 300) (MPR300) (CD222 antigen)	281089	LVLSYVR	60416403	37	70.7591	y5	7	0.0364167	2
IPI00289819	P11717	Cation-independent mannose-6-phosphate receptor precursor (CI Man-6-P receptor) (CI-MPR) (M6PR) (Insulin-like growth factor II receptor) (300 kDa mannose 6-phosphate receptor) (MPR 300) (MPR300) (CD222 antigen)	281089	TVEACPVVR	60416403	28	55.6861	y7	9	0.243801	2
IPI00289819	P11717	Cation-independent mannose-6-phosphate receptor precursor (CI Man-6-P receptor) (CI-MPR) (M6PR) (Insulin-like growth factor II receptor) (300 kDa mannose 6-phosphate receptor) (MPR 300) (MPR300) (CD222 antigen)	281089	RGVSMGTPK	60416403	29	33.8229	c b7	9	0.364469	2
IPI00289819	P11717	Cation-independent mannose-6-phosphate receptor precursor (CI Man-6-P receptor) (CI-MPR) (M6PR) (Insulin-like growth factor II receptor) (300 kDa mannose 6-phosphate receptor) (MPR 300) (MPR300) (CD222 antigen)	281089	EVPCYVFDEELR	60416403	71	252.471	P y++10	12	0.948735	2
IPI00289819	P11717	Cation-independent mannose-6-phosphate receptor precursor (CI Man-6-P receptor) (CI-MPR) (M6PR) (Insulin-like growth factor II receptor) (300 kDa mannose 6-phosphate receptor) (MPR 300) (MPR300) (CD222 antigen)	281089	FVCNDDVYSGPLK	60416403	41	217.006	y++11	13	0.934757	2
IPI00289819	P11717	Cation-independent mannose-6-phosphate receptor precursor (CI Man-6-P receptor) (CI-MPR) (M6PR) (Insulin-like growth factor II receptor) (300 kDa mannose 6-phosphate receptor) (MPR 300) (MPR300) (CD222 antigen)	281089	YVDQVLQLVYK	60416403	69	164.658	y6	11	1.25334	2
IPI00289819	P11717	Cation-independent mannose-6-phosphate receptor precursor (CI Man-6-P receptor) (CI-MPR) (M6PR) (Insulin-like growth factor II receptor) (300 kDa mannose 6-phosphate receptor) (MPR 300) (MPR300) (CD222 antigen)	281089	DGGVCLLSGTK	60416403	67	136.755	y7	11	1.16866	2
IPI00289819	P11717	Cation-independent mannose-6-phosphate receptor precursor (CI Man-6-P receptor) (CI-MPR) (M6PR) (Insulin-like growth factor II receptor) (300 kDa mannose 6-phosphate receptor) (MPR 300) (MPR300) (CD222 antigen)	281089	LSGAYLVDDSDPDTSLFINVCR	60416403	94	131.985	b11 P	22	-3.14598	2
IPI00289819	P11717	Cation-independent mannose-6-phosphate receptor precursor (CI Man-6-P receptor) (CI-MPR) (M6PR) (Insulin-like growth factor II receptor) (300 kDa mannose 6-phosphate receptor) (MPR 300) (MPR300) (CD222 antigen)	281089	TTTGDVQVLGLVHTQK	60416403	86	128.151	y7	16	-0.775392	2
IPI00289819	P11717	Cation-independent mannose-6-phosphate receptor precursor (CI Man-6-P receptor) (CI-MPR) (M6PR) (Insulin-like growth factor II receptor) (300 kDa mannose 6-phosphate receptor) (MPR 300) (MPR300) (CD222 antigen)	281089	EKEDLLCGATDGK	60416403	50	128.123	y8	13	0.633597	2
IPI00289819	P11717	Cation-independent mannose-6-phosphate receptor precursor (CI Man-6-P receptor) (CI-MPR) (M6PR) (Insulin-like growth factor II receptor) (300 kDa mannose 6-phosphate receptor) (MPR 300) (MPR300) (CD222 antigen)	281089	DGIIVLK	60416403	41	124.876	y4	7	1.52034	2
IPI00289819	P11717	Cation-independent mannose-6-phosphate receptor precursor (CI Man-6-P receptor) (CI-MPR) (M6PR) (Insulin-like growth factor II receptor) (300 kDa mannose 6-phosphate receptor) (MPR 300) (MPR300) (CD222 antigen)	281089	CDEDEDIGRPQVFSEVR	60416403	29	123.591	y++11	17	-1.85667	2
IPI00289819	P11717	Cation-independent mannose-6-phosphate receptor precursor (CI Man-6-P receptor) (CI-MPR) (M6PR) (Insulin-like growth factor II receptor) (300 kDa mannose 6-phosphate receptor) (MPR 300) (MPR300) (CD222 antigen)	281089	TSSIIFK	60416403	34	123.002	y5	7	0.87129	2
IPI00289819	P11717	Cation-independent mannose-6-phosphate receptor precursor (CI Man-6-P receptor) (CI-MPR) (M6PR) (Insulin-like growth factor II receptor) (300 kDa mannose 6-phosphate receptor) (MPR 300) (MPR300) (CD222 antigen)	281089	HQDEAVVLSYVNGDR	60416403	114	114		15	-0.0293807	2
IPI00289819	P11717	Cation-independent mannose-6-phosphate receptor precursor (CI Man-6-P receptor) (CI-MPR) (M6PR) (Insulin-like growth factor II receptor) (300 kDa mannose 6-phosphate receptor) (MPR 300) (MPR300) (CD222 antigen)	281089	LSSDVCPTSDK	60416403	50	111.363	y6	11	0.289846	2
IPI00289819	P11717	Cation-independent mannose-6-phosphate receptor precursor (CI Man-6-P receptor) (CI-MPR) (M6PR) (Insulin-like growth factor II receptor) (300 kDa mannose 6-phosphate receptor) (MPR 300) (MPR300) (CD222 antigen)	281089	VAGLLTQK	60416403	44	105.363	y6	8	1.27084	2
IPI00289819	P11717	Cation-independent mannose-6-phosphate receptor precursor (CI Man-6-P receptor) (CI-MPR) (M6PR) (Insulin-like growth factor II receptor) (300 kDa mannose 6-phosphate receptor) (MPR 300) (MPR300) (CD222 antigen)	281089	TVGRPAFK	60416403	34	95.3634	y6	8	1.5777	2
IPI00289819	P11717	Cation-independent mannose-6-phosphate receptor precursor (CI Man-6-P receptor) (CI-MPR) (M6PR) (Insulin-like growth factor II receptor) (300 kDa mannose 6-phosphate receptor) (MPR 300) (MPR300) (CD222 antigen)	281089	GHQAFDVGQPR	60416403	68	93.3428	y5	11	0.119777	2
IPI00289819	P11717	Cation-independent mannose-6-phosphate receptor precursor (CI Man-6-P receptor) (CI-MPR) (M6PR) (Insulin-like growth factor II receptor) (300 kDa mannose 6-phosphate receptor) (MPR 300) (MPR300) (CD222 antigen)	281089	SYEECIIESR	60416403	73	89.907	y4	10	-0.764461	2
IPI00289819	P11717	Cation-independent mannose-6-phosphate receptor precursor (CI Man-6-P receptor) (CI-MPR) (M6PR) (Insulin-like growth factor II receptor) (300 kDa mannose 6-phosphate receptor) (MPR 300) (MPR300) (CD222 antigen)	281089	VVVTYSK	60416403	28	72.5113	y4	7	0.383534	1
IPI00289819	P11717	Cation-independent mannose-6-phosphate receptor precursor (CI Man-6-P receptor) (CI-MPR) (M6PR) (Insulin-like growth factor II receptor) (300 kDa mannose 6-phosphate receptor) (MPR 300) (MPR300) (CD222 antigen)	281089	EPQGFHK	60416403	29	58.4598	y4	7	0.61504	2
IPI00289819	P11717	Cation-independent mannose-6-phosphate receptor precursor (CI Man-6-P receptor) (CI-MPR) (M6PR) (Insulin-like growth factor II receptor) (300 kDa mannose 6-phosphate receptor) (MPR 300) (MPR300) (CD222 antigen)	281089	GPLGCSER	60416403	42	56.5509	y5	8	0.58772	2
IPI00289819	P11717	Cation-independent mannose-6-phosphate receptor precursor (CI Man-6-P receptor) (CI-MPR) (M6PR) (Insulin-like growth factor II receptor) (300 kDa mannose 6-phosphate receptor) (MPR 300) (MPR300) (CD222 antigen)	281089	RYDLSALVR	60416403	30	52.3874	y6	9	1.67826	2
IPI00289819	P11717	Cation-independent mannose-6-phosphate receptor precursor (CI Man-6-P receptor) (CI-MPR) (M6PR) (Insulin-like growth factor II receptor) (300 kDa mannose 6-phosphate receptor) (MPR 300) (MPR300) (CD222 antigen)	281089	VRDGPQWR	60416403	31	45.5509	y5	8	-0.528385	2
IPI00289819	P11717	Cation-independent mannose-6-phosphate receptor precursor (CI Man-6-P receptor) (CI-MPR) (M6PR) (Insulin-like growth factor II receptor) (300 kDa mannose 6-phosphate receptor) (MPR 300) (MPR300) (CD222 antigen)	281089	TYHSVGDSVLR	60416403	43	43		11	-1.32726	2
IPI00289819	P11717	Cation-independent mannose-6-phosphate receptor precursor (CI Man-6-P receptor) (CI-MPR) (M6PR) (Insulin-like growth factor II receptor) (300 kDa mannose 6-phosphate receptor) (MPR 300) (MPR300) (CD222 antigen)	281089	YSDNWEAITGTGDPEHYLINVCK	60416403	36	36		23	-0.491197	3
IPI00221224	P15144	AMINOPEPTIDASE N.	109842	SDQIGLPDFNAGAMENWGLVTYR		46	188.651	P y++17	23	0.585009	3
IPI00221224	P15144	AMINOPEPTIDASE N.	109842	KVVATTQMQAADARK		55	177.16	y++13	15	0.649404	3
IPI00221224	P15144	AMINOPEPTIDASE N.	109842	VVATTQMQAADAR		113	143.39	y7	13	0.249876	2
IPI00221224	P15144	AMINOPEPTIDASE N.	109842	GVGGSQPPDIDKTELVEPTEYLVVHLK		34	142.939	P y++21	27	1.29816	3
IPI00221224	P15144	AMINOPEPTIDASE N.	109842	YLSYTLNPDLIR		48	137.002	P y5	12	1.14469	2
IPI00221224	P15144	AMINOPEPTIDASE N.	109842	QWMENPNNNPIHPNLR		44	127.876	P y4	16	-1.81112	3
IPI00221224	P15144	AMINOPEPTIDASE N.	109842	LFNDYGGGSFSFSNLIQAVTR		111	124.002	y11	21	1.92093	2
IPI00221224	P15144	AMINOPEPTIDASE N.	109842	KQVTPLFIHFR		73	115.151	P y7	11	-1.22689	2
IPI00221224	P15144	AMINOPEPTIDASE N.	109842	EATDVIIIHSK		53	114.363	y6	11	-0.863089	2
IPI00221224	P15144	AMINOPEPTIDASE N.	109842	DLMVLNDVYR		53	105.947	y5	10	1.24859	2
IPI00221224	P15144	AMINOPEPTIDASE N.	109842	KSFPCFDEPAMK		49	105.74	P y9	12	1.54776	2
IPI00221224	P15144	AMINOPEPTIDASE N.	109842	AALACSK		33	102.759	y5	7	-0.663781	2
IPI00221224	P15144	AMINOPEPTIDASE N.	109842	KIQTQLQR		71	93.3874	y6	8	-0.383781	2
IPI00221224	P15144	AMINOPEPTIDASE N.	109842	RFSTEYELQQLEQFK		72	92.1096	b7	15	1.92498	2
IPI00221224	P15144	AMINOPEPTIDASE N.	109842	AKGFYISK		30	91.3634	y6	8	-0.741364	2
IPI00221224	P15144	AMINOPEPTIDASE N.	109842	VNYDEENWR		55	85.3898	y7	9	-1.3641	2
IPI00221224	P15144	AMINOPEPTIDASE N.	109842	GLYVFKGSSTVR		42	80.4779	y8	12	-0.259767	2
IPI00221224	P15144	AMINOPEPTIDASE N.	109842	DLTALSNMLPK		60	76.7611	b9	11	-0.981161	2
IPI00221224	P15144	AMINOPEPTIDASE N.	109842	QQQDYWLIDVR		38	71.7591	y6	11	-2.04823	2
IPI00221224	P15144	AMINOPEPTIDASE N.	109842	SEYMEGNVRK		32	54.3874	y6	10	0.175806	2
IPI00221224	P15144	AMINOPEPTIDASE N.	109842	ELWILNR		40	40		7	0.112888	2
IPI00221224	P15144	AMINOPEPTIDASE N.	109842	QYMPWEAALSSLSYFK		37	37		16	-0.568776	2
IPI00221224	P15144	AMINOPEPTIDASE N.	109842	VVATTQMQAADARK		83	194.191	y++12	14	-0.36876	2
IPI00221224	P15144	AMINOPEPTIDASE N.	109842	MLSSFLSEDVFK		77	148.152	y10	12	-0.7738	2
IPI00221224	P15144	AMINOPEPTIDASE N.	109842	ALEQALEK		61	146.598	y6	8	-0.976356	2
IPI00221224	P15144	AMINOPEPTIDASE N.	109842	TELVEPTEYLVVHLK		35	143.658	y++12	15	0.825343	3
IPI00221224	P15144	AMINOPEPTIDASE N.	109842	DHSAIPVINR		44	138.802	y9	10	0.455114	1
IPI00221224	P15144	AMINOPEPTIDASE N.	109842	ENSLLFDPLSSSSSNKER		66	111.478	P y11	18	-0.220511	2
IPI00221224	P15144	AMINOPEPTIDASE N.	109842	QASNGVLIR		57	103.769	y5	9	-0.0747762	2
IPI00221224	P15144	AMINOPEPTIDASE N.	109842	FSTEYELQQLEQFKK		58	98.4746	y9	15	1.0548	2
IPI00221224	P15144	AMINOPEPTIDASE N.	109842	YLSYTLNPDLIRK		67	97.3898	P y6	13	-0.930482	2
IPI00221224	P15144	AMINOPEPTIDASE N.	109842	DNEETGFGSGTR		68	90.3874	y5	12	-0.525807	2
IPI00221224	P15144	AMINOPEPTIDASE N.	109842	ENKEVVLQWFTENSK		65	85.1096	y6	15	0.0102707	3
IPI00221224	P15144	AMINOPEPTIDASE N.	109842	SIQLPTTVR		34	80.7694	P y5	9	0.0680751	2
IPI00221224	P15144	AMINOPEPTIDASE N.	109842	NATLVNEADKLR		41	79.4779	y7	12	1.08953	2
IPI00221224	P15144	AMINOPEPTIDASE N.	109842	SEYMEGNVR		51	78.6861	y7	9	0.503016	2
IPI00221224	P15144	AMINOPEPTIDASE N.	109842	EVVLQWFTENSK		76	76		12	1.26375	2
IPI00221224	P15144	AMINOPEPTIDASE N.	109842	LMFDRSEVYGPMK		47	69.6931	c b9	13	-0.253858	2
IPI00221224	P15144	AMINOPEPTIDASE N.	109842	KDNEETGFGSGTR		53	62.649	y8	13	0.18688	2
IPI00221224	P15144	AMINOPEPTIDASE N.	109842	DGRQQQDYWLIDVR		29	54.3428	y4	14	0.102743	3
IPI00221224	P15144	AMINOPEPTIDASE N.	109842	DSQYEMDSEFEGELADDLAGFYR		54	54		23	0.442619	3
IPI00221224	P15144	AMINOPEPTIDASE N.	109842	SFPCFDEPAMK		58	225.918	P y++9	11	1.17003	2
IPI00221224	P15144	AMINOPEPTIDASE N.	109842	KVVATTQMQAADAR		111	165.509	b12	14	1.5899	2
IPI00221224	P15144	AMINOPEPTIDASE N.	109842	AQIINDAFNLASAHK		88	159.152	y11	15	0.815219	2
IPI00221224	P15144	AMINOPEPTIDASE N.	109842	ENSLLFDPLSSSSSNK		81	158.932	y10	16	-0.628254	2
IPI00221224	P15144	AMINOPEPTIDASE N.	109842	VNYDEENWRK		40	145.905	y++8	10	-0.519378	2
IPI00221224	P15144	AMINOPEPTIDASE N.	109842	GVGGSQPPDIDK		30	125.658	P y6	12	0.657212	2
IPI00221224	P15144	AMINOPEPTIDASE N.	109842	FSTEYELQQLEQFK		86	115.46	y4	14	0.548395	2
IPI00221224	P15144	AMINOPEPTIDASE N.	109842	QVTPLFIHFR		43	98.2834	P y7	10	1.79836	2
IPI00221224	P15144	AMINOPEPTIDASE N.	109842	IQTQLQR		41	93.947	y5	7	1.29249	2
IPI00221224	P15144	AMINOPEPTIDASE N.	109842	SEVYGPMK		46	84.1758	y5	8	-0.26995	1
IPI00221224	P15144	AMINOPEPTIDASE N.	109842	RFSTEYELQQLEQFKK		41	83.1508	b7	16	0.185716	3
IPI00221224	P15144	AMINOPEPTIDASE N.	109842	VMAVDALASSHPLSTPASEINTPAQISELFDAISYSK		80	80		37	1.19847	3
IPI00298281	P11047	Laminin gamma-1 chain precursor (Laminin B2 chain)	183195	VSVPLIAQGNSYPSETTVK	126369	76	239.494	P y++16	19	1.19203	2
IPI00298281	P11047	Laminin gamma-1 chain precursor (Laminin B2 chain)	183195	LNTFGDEVFNDPK	126369	102	146.901	y9	13	1.47558	2
IPI00298281	P11047	Laminin gamma-1 chain precursor (Laminin B2 chain)	183195	LCQCSDNIDPNAVGNCNR	126369	78	134.74	P y9	18	-0.29489	2
IPI00298281	P11047	Laminin gamma-1 chain precursor (Laminin B2 chain)	183195	GKTEQQTADQLLAR	126369	101	126.343	y5	14	0.634865	2
IPI00298281	P11047	Laminin gamma-1 chain precursor (Laminin B2 chain)	183195	IASAVQK	126369	41	110.759	y5	7	0.219171	2
IPI00298281	P11047	Laminin gamma-1 chain precursor (Laminin B2 chain)	183195	ALAEEAAKK	126369	39	108.755	y7	9	-0.898745	2
IPI00298281	P11047	Laminin gamma-1 chain precursor (Laminin B2 chain)	183195	ALAEEAAK	126369	44	105.363	y6	8	-0.819542	2
IPI00298281	P11047	Laminin gamma-1 chain precursor (Laminin B2 chain)	183195	SQECYFDPELYR	126369	44	96.947	P y5	12	-0.33257	2
IPI00298281	P11047	Laminin gamma-1 chain precursor (Laminin B2 chain)	183195	CKPGFFNLESSNPR	126369	62	95.8005	P y12	14	-0.169514	2
IPI00298281	P11047	Laminin gamma-1 chain precursor (Laminin B2 chain)	183195	ACNCNPYGTMK	126369	49	95.7694	P y6	11	-1.68356	2
IPI00298281	P11047	Laminin gamma-1 chain precursor (Laminin B2 chain)	183195	VHEEAKR	126369	29	81.947	y5	7	0.518989	2
IPI00298281	P11047	Laminin gamma-1 chain precursor (Laminin B2 chain)	183195	LSAEDLVLEGAGLR	126369	67	81.5509	y5	14	0.247611	2
IPI00298281	P11047	Laminin gamma-1 chain precursor (Laminin B2 chain)	183195	AHVENTER	126369	35	57.3874	y6	8	0.437948	2
IPI00298281	P11047	Laminin gamma-1 chain precursor (Laminin B2 chain)	183195	QLQEAEKELK	126369	55	55		10	0.560655	2
IPI00298281	P11047	Laminin gamma-1 chain precursor (Laminin B2 chain)	183195	VSDLDRK	126369	28	53.3428	y5	7	0.0698783	2
IPI00298281	P11047	Laminin gamma-1 chain precursor (Laminin B2 chain)	183195	CIYNTAGFYCDR	126369	50	50		12	-7.24217	2
IPI00298281	P11047	Laminin gamma-1 chain precursor (Laminin B2 chain)	183195	DKVADHR	126369	31	46.623	b5	7	-0.421598	2
IPI00298281	P11047	Laminin gamma-1 chain precursor (Laminin B2 chain)	183195	YFIAPAK	126369	41	41		7	-0.601523	1
IPI00298281	P11047	Laminin gamma-1 chain precursor (Laminin B2 chain)	183195	KQDDADQDMMMAGMASQAAQEAEINAR	126369	40	40		27	-1.59136	3
IPI00298281	P11047	Laminin gamma-1 chain precursor (Laminin B2 chain)	183195	STGHGGHCTNCQDNTDGAHCER	126369	33	33		22	1.08708	4
IPI00298281	P11047	Laminin gamma-1 chain precursor (Laminin B2 chain)	183195	EAQQALGSAAADATEAK	126369	109	136.818	y11	17	-1.97636	2
IPI00298281	P11047	Laminin gamma-1 chain precursor (Laminin B2 chain)	183195	QDIAVISDSYFPR	126369	77	123.614	y8	13	0.163604	2
IPI00298281	P11047	Laminin gamma-1 chain precursor (Laminin B2 chain)	183195	SYYYAISDFAVGGR	126369	71	106.444	y8	14	-1.58127	2
IPI00298281	P11047	Laminin gamma-1 chain precursor (Laminin B2 chain)	183195	TAAEEALR	126369	55	97.1508	y6	8	0.699991	2
IPI00298281	P11047	Laminin gamma-1 chain precursor (Laminin B2 chain)	183195	LNEIEGTLNK	126369	52	94.1508	y6	10	-1.08092	2
IPI00298281	P11047	Laminin gamma-1 chain precursor (Laminin B2 chain)	183195	VSDLENEAK	126369	41	91.5191	y7	9	-2.02296	2
IPI00298281	P11047	Laminin gamma-1 chain precursor (Laminin B2 chain)	183195	DIEEIMK	126369	34	86.947	c b4	7	-1.43241	1
IPI00298281	P11047	Laminin gamma-1 chain precursor (Laminin B2 chain)	183195	QLQEAEK	126369	32	70.1758	y4	7	-0.967044	2
IPI00298281	P11047	Laminin gamma-1 chain precursor (Laminin B2 chain)	183195	GKELEVK	126369	38	38		7	-0.786315	2
IPI00298281	P11047	Laminin gamma-1 chain precursor (Laminin B2 chain)	183195	EGFVGNR	126369	33	33		7	0.394017	2
IPI00298281	P11047	Laminin gamma-1 chain precursor (Laminin B2 chain)	183195	TGQCECQPGITGQHCER	126369	54	222.673	P y++10	17	-1.29213	3
IPI00298281	P11047	Laminin gamma-1 chain precursor (Laminin B2 chain)	183195	TLPSGCFNTPSIEKP	126369	35	201.281	P y++13	15	-0.0188244	2
IPI00298281	P11047	Laminin gamma-1 chain precursor (Laminin B2 chain)	183195	NTIEETGNLAEQAR	126369	126	130.967	b8	14	-1.20396	2
IPI00298281	P11047	Laminin gamma-1 chain precursor (Laminin B2 chain)	183195	TFAEVTDLDNEVNNMLK	126369	83	127.901	y9	17	-0.698799	2
IPI00298281	P11047	Laminin gamma-1 chain precursor (Laminin B2 chain)	183195	DGFFGNPLAPNPADK	126369	46	123.596	P y6	15	0.368246	2
IPI00298281	P11047	Laminin gamma-1 chain precursor (Laminin B2 chain)	183195	MEAENLEQLIDQK	126369	108	122.383	b10	13	0.996313	2
IPI00298281	P11047	Laminin gamma-1 chain precursor (Laminin B2 chain)	183195	HNTYGVDCEK	126369	39	117.123	y8	10	-1.27793	2
IPI00298281	P11047	Laminin gamma-1 chain precursor (Laminin B2 chain)	183195	KVSDLENEAK	126369	64	114.519	y8	10	1.34237	2
IPI00298281	P11047	Laminin gamma-1 chain precursor (Laminin B2 chain)	183195	EVVCTNCPTGTTGK	126369	84	114.39	P y7	14	-0.73292	2
IPI00298281	P11047	Laminin gamma-1 chain precursor (Laminin B2 chain)	183195	LKDYEDLR	126369	35	112.596	y6	8	0.117083	2
IPI00298281	P11047	Laminin gamma-1 chain precursor (Laminin B2 chain)	183195	HKQEADDIVR	126369	40	102.293	y4	10	1.4484	3
IPI00298281	P11047	Laminin gamma-1 chain precursor (Laminin B2 chain)	183195	AFDITYVR	126369	55	101.769	y6	8	0.764	2
IPI00298281	P11047	Laminin gamma-1 chain precursor (Laminin B2 chain)	183195	DGSEASLEWSSER	126369	84	98.5509	y5	13	0.124	2
IPI00298281	P11047	Laminin gamma-1 chain precursor (Laminin B2 chain)	183195	TKEVVCTNCPTGTTGK	126369	42	97.2834	P y7	16	0.640477	3
IPI00298281	P11047	Laminin gamma-1 chain precursor (Laminin B2 chain)	183195	EVMDLLR	126369	29	91.2928	y4	7	-0.0505456	2
IPI00298281	P11047	Laminin gamma-1 chain precursor (Laminin B2 chain)	183195	CELCDDGYFGDPLGR	126369	66	86.1096	y7	15	1.14683	2
IPI00298281	P11047	Laminin gamma-1 chain precursor (Laminin B2 chain)	183195	KQEAAIMDYNR	126369	61	81.5319	y3	11	2.08801	2
IPI00298281	P11047	Laminin gamma-1 chain precursor (Laminin B2 chain)	183195	EAQDVKDVDQNLMDR	126369	67	79.845	y6	15	0.857554	2
IPI00298281	P11047	Laminin gamma-1 chain precursor (Laminin B2 chain)	183195	DVDQNLMDR	126369	37	79.1508	y7	9	0.393848	2
IPI00298281	P11047	Laminin gamma-1 chain precursor (Laminin B2 chain)	183195	DNVEGFNCER	126369	50	72.3874	y6	10	-0.503836	2
IPI00298281	P11047	Laminin gamma-1 chain precursor (Laminin B2 chain)	183195	LIEIASR	126369	45	70.3428	y5	7	-0.318186	2
IPI00298281	P11047	Laminin gamma-1 chain precursor (Laminin B2 chain)	183195	TEQQTADQLLAR	126369	52	52		12	-0.0356962	2
IPI00374563	O00468	Agrin precursor	222904	VLPEGGAQCECPLGR	61218463	37	248.177	P y++13	15	1.49839	2
IPI00374563	O00468	Agrin precursor	222904	TFVEYLNAVTESEK	61218463	108	171.741	y8	14	0.937504	2
IPI00022463	P02787	transferrin	79280	IMNGEADAMSLDGGFVYIAGK	4557871	105	163.867	y9	21	0.645813	2
IPI00022463	P02787	transferrin	79280	TAGWNIPMGLLYNK	4557871	83	161.123	P y8	14	-0.915775	2
IPI00374563	O00468	Agrin precursor	222904	SGCTPCSCDPQGAVR	61218463	79	156.596	P y6	15	-1.67206	2
IPI00374563	O00468	Agrin precursor	222904	TEATQGLVLWSGK	61218463	55	148.686	y8	13	1.49921	2
IPI00374563	O00468	Agrin precursor	222904	SAGDVDTLAFDGR	61218463	96	134.176	y5	13	-0.0771202	2
IPI00374563	O00468	Agrin precursor	222904	VVISGFGDPLICDNQVSTGDTR	61218463	76	124.197	y11	22	0.62023	2
IPI00022463	P02787	transferrin	79280	DDTVCLAK	4557871	35	118.876	y4	8	0.0887631	2
IPI00022463	P02787	transferrin	79280	SKEFQLFSSPHGK	4557871	67	117.519	y8	13	-1.22824	2
IPI00022463	P02787	transferrin	79280	EFQLFSSPHGK	4557871	46	115.755	y7	11	0.0540911	2
IPI00022463	P02787	transferrin	79280	LKCDEWSVNSVGK	4557871	76	113.985	y11	13	-0.0341941	2
IPI00022463	P02787	transferrin	79280	LCMGSGLNLCEPNNK	4557871	69	113.511	P y4	15	1.1895	2
IPI00022463	P02787	transferrin	79280	YLGEEYVK	4557871	31	108.596	y6	8	-1.25234	2
IPI00022463	P02787	transferrin	79280	HQTVPQNTGGK	4557871	36	105.755	P y7	11	-0.863945	2
IPI00022463	P02787	transferrin	79280	SDNCEDTPEAGYFAVAVVK	4557871	66	101.444	y9	19	0.85759	2
IPI00374563	O00468	Agrin precursor	222904	GLYVAAQGACR	61218463	70	99.4598	y4	11	0.461114	2
IPI00374563	O00468	Agrin precursor	222904	SREPVTLGAWTR	61218463	57	91.1089	P y9	12	-1.29982	2
IPI00022463	P02787	transferrin	79280	DSGFQMNQLR	4557871	65	90.3428	y5	10	0.500609	2
IPI00022463	P02787	transferrin	79280	HSTIFENLANK	4557871	52	86.1089	y9	11	-0.492674	2
IPI00374563	O00468	Agrin precursor	222904	VLGESPVPHTVLNLKEPLYVGGAPDFSK	61218463	28	85.2348	P y++23	28	-0.643021	3
IPI00022463	P02787	transferrin	79280	APNHAVVTR	4557871	44	69.3428	y5	9	-0.252199	2
IPI00374563	O00468	Agrin precursor	222904	TFVGAGLR	61218463	54	66.845	y6	8	-0.305445	2
IPI00374563	O00468	Agrin precursor	222904	FDTGSGPAVLTSAVPVEPGQWHR	61218463	42	65.5424	P y9	23	-0.884848	3
IPI00022463	P02787	transferrin	79280	APNHAVVTRK	4557871	35	59.4566	P y++9	10	-0.47544	3
IPI00374563	O00468	Agrin precursor	222904	GPSGLLLYNGQK	61218463	59	59		12	-1.10696	2
IPI00374563	O00468	Agrin precursor	222904	VGPTCADEK	61218463	44	44		9	-0.992585	2
IPI00022463	P02787	transferrin	79280	KSCHTGLGR	4557871	33	33		9	-0.689993	2
IPI00022463	P02787	transferrin	79280	KPVEEYANCHLAR	4557871	80	246.281	P y++12	13	-0.706913	3
IPI00022463	P02787	transferrin	79280	EDPQTFYYAVAVVK	4557871	62	212.966	P y++12	14	-0.72814	2
IPI00022463	P02787	transferrin	79280	DLLFRDDTVCLAK	4557871	47	169.16	y++12	13	-4.42743	2
IPI00374563	O00468	Agrin precursor	222904	FGALCEAETGR	61218463	78	141.741	y7	11	0.491094	2
IPI00022463	P02787	transferrin	79280	DGAGDVAFVK	4557871	77	127.519	y7	10	-1.25383	2
IPI00374563	O00468	Agrin precursor	222904	EAACLQQTQIEEAR	61218463	88	115.686	y7	14	-1.08277	2
IPI00022463	P02787	transferrin	79280	CLKDGAGDVAFVK	4557871	60	111.266	y10	13	0.186409	2
IPI00022463	P02787	transferrin	79280	CLVEKGDVAFVK	4557871	59	97.4779	y7	12	0.922479	2
IPI00022463	P02787	transferrin	79280	ASYLDCIR	4557871	44	96.947	y4	8	2.32451	2
IPI00374563	O00468	Agrin precursor	222904	AAAVSSGFDGAIQLVSLGGR	61218463	82	91.649	y8	20	-0.710939	2
IPI00374563	O00468	Agrin precursor	222904	RPLQEHVR	61218463	53	91.1758	y4	8	0.181892	3
IPI00374563	O00468	Agrin precursor	222904	EPLYVGGAPDFSK	61218463	28	86.8671	y8	13	-1.82856	2
IPI00374563	O00468	Agrin precursor	222904	VLGAPVPAFEGR	61218463	45	80.4443	P y8	12	0.4663	2
IPI00022463	P02787	transferrin	79280	KDSGFQMNQLR	4557871	42	80.1758	y4	11	0.936763	3
IPI00374563	O00468	Agrin precursor	222904	SFLAFPTLR	61218463	45	70.3428	P y4	9	1.24787	2
IPI00374563	O00468	Agrin precursor	222904	SELFGETAR	61218463	35	68.7591	y5	9	-0.998525	2
IPI00022463	P02787	transferrin	79280	EGYYGYTGAFR	4557871	32	65.7591	y5	11	0.787486	2
IPI00374563	O00468	Agrin precursor	222904	TYDSDCWR	61218463	34	64.3898	y6	8	0.652795	2
IPI00374563	O00468	Agrin precursor	222904	LRDLGPGK	61218463	41	63.3874	c b5 P	8	-0.326742	2
IPI00374563	O00468	Agrin precursor	222904	GIVTDGR	61218463	32	54.3874	y5	7	-0.72573	2
IPI00022463	P02787	transferrin	79280	SVIPSDGPSVACVK	4557871	57	270.696	P y++11	14	0.318793	2
IPI00022463	P02787	transferrin	79280	ADRDQYELLCLDNTR	4557871	44	191.659	y++13	15	1.06493	2
IPI00374563	O00468	Agrin precursor	222904	TDGKGDFVSLALR	61218463	33	187.205	y++11	13	-0.464534	2
IPI00374563	O00468	Agrin precursor	222904	GAPEGTVCGSDGADYPGECQLLR	61218463	76	174.514	P y++21	23	1.44765	2
IPI00374563	O00468	Agrin precursor	222904	ALEPQGLLLYNGNAR	61218463	37	150.866	P y++12	15	3.37231	2
IPI00374563	O00468	Agrin precursor	222904	GKDFLALALLDGR	61218463	99	149.519	y8	13	0.498637	2
IPI00374563	O00468	Agrin precursor	222904	ALGPAGCEADASAPATCAEMR	61218463	71	149.123	P y8	21	0.68982	2
IPI00022463	P02787	transferrin	79280	SASDLTWDNLK	4557871	52	147.658	y6	11	-0.809708	2
IPI00374563	O00468	Agrin precursor	222904	VLGESPVPHTVLNLK	61218463	56	134.123	P y8	15	0.778444	2
IPI00022463	P02787	transferrin	79280	FDEFFSEGCAPGSK	4557871	75	133.867	y9	14	-1.52095	2
IPI00374563	O00468	Agrin precursor	222904	VCGSDGVTYGNECQLK	61218463	76	132.74	y9	16	-1.20565	2
IPI00022463	P02787	transferrin	79280	IECVSAETTEDCIAK	4557871	82	128.798	y11	15	-1.4947	2
IPI00022463	P02787	transferrin	79280	GDVAFVK	4557871	37	120.876	y4	7	-0.0808828	2
IPI00022463	P02787	transferrin	79280	SAGWNIPIGLLYCDLPEPR	4557871	94	119.343	y5	19	-0.439153	2
IPI00022463	P02787	transferrin	79280	DSAHGFLK	4557871	32	115.876	y4	8	0.409304	2
IPI00022463	P02787	transferrin	79280	CSTSSLLEACTFR	4557871	98	109.536	y7	13	1.32098	2
IPI00374563	O00468	Agrin precursor	222904	STVPVNTNR	61218463	28	105.596	P y6	9	0.100759	2
IPI00374563	O00468	Agrin precursor	222904	FNAVCLSR	61218463	58	102.511	y4	8	1.63256	2
IPI00022463	P02787	transferrin	79280	KSASDLTWDNLK	4557871	65	101.849	y11	12	-0.468514	2
IPI00022463	P02787	transferrin	79280	NLNEKDYELLCLDGTR	4557871	79	101.387	y6	16	-0.680864	2
IPI00022463	P02787	transferrin	79280	WCAVSEHEATK	4557871	31	100.573	y9	11	0.721565	2
IPI00374563	O00468	Agrin precursor	222904	GDFVSLALR	61218463	46	98.947	y5	9	0.864179	2
IPI00374563	O00468	Agrin precursor	222904	TPSLDAEGSNCPATK	61218463	59	97.4779	y8	15	1.48122	2
IPI00374563	O00468	Agrin precursor	222904	QAPVCGDDGVTYENDCVMGR	61218463	66	96.6519	y10	20	-1.12538	2
IPI00374563	O00468	Agrin precursor	222904	AYGTGFVGCLR	61218463	50	94.5113	y4	11	0.30094	2
IPI00374563	O00468	Agrin precursor	222904	ESLLDGGNK	61218463	40	92.947	y5	9	0.793914	2
IPI00374563	O00468	Agrin precursor	222904	LELGIGPGAATR	61218463	61	91.3898	y7	12	0.406537	2
IPI00022463	P02787	transferrin	79280	MYLGYEYVTAIR	4557871	66	90.4566	y9	12	1.5869	2
IPI00374563	O00468	Agrin precursor	222904	LLDVNNQR	61218463	44	77.7591	y6	8	-0.2103	2
IPI00022463	P02787	transferrin	79280	CDEWSVNSVGK	4557871	64	75.5362	y7	11	0.892501	2
IPI00374563	O00468	Agrin precursor	222904	FDGPCDPCQGALPDPSR	61218463	46	74.7057	P y11	17	-1.5595	2
IPI00022463	P02787	transferrin	79280	WCALSHHER	4557871	32	74.1508	y7	9	-0.374204	2
IPI00374563	O00468	Agrin precursor	222904	SADGLTASCLCPATCR	61218463	64	70.1895	P y5	16	1.24918	2
IPI00022463	P02787	transferrin	79280	AVGNLRK	4557871	41	66.3428	y5	7	1.50847	2
IPI00374563	O00468	Agrin precursor	222904	ALQSNHFELSLR	61218463	66	66		12	-0.754738	2
IPI00022463	P02787	transferrin	79280	KPVDEYKDCHLAQVPSHTVVAR	4557871	35	62.6861	P y8	22	-1.22318	3
IPI00374563	O00468	Agrin precursor	222904	SPCPSVVAPVCGSDASTYSNECELQR	61218463	49	59.4958	b8 P	26	-0.199705	3
IPI00022463	P02787	transferrin	79280	DQYELLCLDNTR	4557871	34	54.1096	y7	12	1.54221	2
IPI00022463	P02787	transferrin	79280	KASYLDCIR	4557871	48	53.1378	y7	9	1.06085	2
IPI00022463	P02787	transferrin	79280	DCHLAQVPSHTVVAR	4557871	33	37.8229	P y8	15	-0.902986	2
IPI00329573	Q99715	Collagen alpha 1(XII) chain precursor	334242	IVEVFDIGPK	3182940	59	122.741	y8	10	-0.887397	2
IPI00329573	Q99715	Collagen alpha 1(XII) chain precursor	334242	DYKPQVGVIADPSSK	3182940	40	119.351	P y12	15	-0.786112	2
IPI00329573	Q99715	Collagen alpha 1(XII) chain precursor	334242	DITDTSIGAYWTSAPGMVR	3182940	63	101.176	P y5	19	-1.17551	2
IPI00329573	Q99715	Collagen alpha 1(XII) chain precursor	334242	NFASVQGVSLESGSFPSYSAYR	3182940	77	97.1096	P y7	22	-0.203222	2
IPI00329573	Q99715	Collagen alpha 1(XII) chain precursor	334242	IIYSPTVGDPIDEYTTVPGR	3182940	97	97		20	-0.436568	2
IPI00329573	Q99715	Collagen alpha 1(XII) chain precursor	334242	VGVVQYSSDTR	3182940	63	96.7591	y6	11	0.981317	2
IPI00329573	Q99715	Collagen alpha 1(XII) chain precursor	334242	ITEVTSEGFR	3182940	67	89.3874	y6	10	-0.327893	2
IPI00329573	Q99715	Collagen alpha 1(XII) chain precursor	334242	IIYSPTVGDPIDEYTTVPGRR	3182940	48	89.2077	y++19	21	1.03356	3
IPI00329573	Q99715	Collagen alpha 1(XII) chain precursor	334242	SLLQAVANLPYK	3182940	52	74.3874	y6	12	-1.74197	2
IPI00329573	Q99715	Collagen alpha 1(XII) chain precursor	334242	GTWDHGASDVSLYR	3182940	57	73.0951	y9	14	0.992506	2
IPI00329573	Q99715	Collagen alpha 1(XII) chain precursor	334242	TLENLIPDTK	3182940	28	72.5113	P y4	10	0.589873	2
IPI00329573	Q99715	Collagen alpha 1(XII) chain precursor	334242	SQDEVEIPAR	3182940	43	70.6861	y8	10	-0.22756	2
IPI00329573	Q99715	Collagen alpha 1(XII) chain precursor	334242	LLPETPSDPFAIWQITDR	3182940	29	240.661	P y++16	18	1.47135	2
IPI00329573	Q99715	Collagen alpha 1(XII) chain precursor	334242	VFGETTNSLSVAWDHADGPVQQYR	3182940	51	195.886	y++22	24	-1.45427	3
IPI00329573	Q99715	Collagen alpha 1(XII) chain precursor	334242	VSWDPSPSPVLGYK	3182940	36	136.072	P y10	14	-0.0522612	2
IPI00329573	Q99715	Collagen alpha 1(XII) chain precursor	334242	VTDETTDSFK	3182940	47	133.471	y8	10	-0.0280329	2
IPI00329573	Q99715	Collagen alpha 1(XII) chain precursor	334242	NADEVELK	3182940	38	123.598	y6	8	-0.545365	2
IPI00329573	Q99715	Collagen alpha 1(XII) chain precursor	334242	KIGVLITDGK	3182940	65	111.614	y8	10	-0.920741	2
IPI00329573	Q99715	Collagen alpha 1(XII) chain precursor	334242	VYDPSTSTLNVR	3182940	62	105.317	P y9	12	0.978027	2
IPI00329573	Q99715	Collagen alpha 1(XII) chain precursor	334242	GDTTNTVLQGLK	3182940	52	98.7694	y5	12	-1.53092	2
IPI00329573	Q99715	Collagen alpha 1(XII) chain precursor	334242	IGVLITDGK	3182940	57	90.7591	y5	9	-0.01334	2
IPI00329573	Q99715	Collagen alpha 1(XII) chain precursor	334242	NVGVEVFSLGIK	3182940	49	88.1906	y10	12	0.180851	2
IPI00329573	Q99715	Collagen alpha 1(XII) chain precursor	334242	LNWNPSPSPVTGYK	3182940	35	84.6828	P y10	14	0.997576	2
IPI00329573	Q99715	Collagen alpha 1(XII) chain precursor	334242	NTFTESAGAR	3182940	53	80.6861	y7	10	0.332545	2
IPI00329573	Q99715	Collagen alpha 1(XII) chain precursor	334242	VQISLVQYSR	3182940	57	73.7611	y8	10	-0.87441	2
IPI00329573	Q99715	Collagen alpha 1(XII) chain precursor	334242	RQEFYVSR	3182940	42	54.845	y5	8	1.25975	2
IPI00329573	Q99715	Collagen alpha 1(XII) chain precursor	334242	RVQIALAQYSGDPR	3182940	49	49		14	-0.534067	3
IPI00329573	Q99715	Collagen alpha 1(XII) chain precursor	334242	LKPDTPYTITVSSLYPDGEGGR	3182940	42	42		22	-0.994427	3
IPI00329573	Q99715	Collagen alpha 1(XII) chain precursor	334242	IEQELAAIK	3182940	32	32		9	-0.662999	2
IPI00329573	Q99715	Collagen alpha 1(XII) chain precursor	334242	ITYQPSTGEGNEQTTTIGGR	3182940	82	234.525	P y++16	20	0.200095	2
IPI00329573	Q99715	Collagen alpha 1(XII) chain precursor	334242	LQPQTTYDITVLPIYK	3182940	46	213.377	P y++14	16	-0.967215	2
IPI00329573	Q99715	Collagen alpha 1(XII) chain precursor	334242	WDPAPGPVLQYR	3182940	37	185.517	P y++8	12	1.08392	2
IPI00329573	Q99715	Collagen alpha 1(XII) chain precursor	334242	GPGDLEAPSNLVISER	3182940	62	131.573	P y9	16	1.80054	2
IPI00329573	Q99715	Collagen alpha 1(XII) chain precursor	334242	NNVILQPLQPDTPYK	3182940	62	131.573	P y9	15	2.00584	2
IPI00329573	Q99715	Collagen alpha 1(XII) chain precursor	334242	VQIALAQYSGDPR	3182940	80	128.197	b11	13	-0.342336	2
IPI00329573	Q99715	Collagen alpha 1(XII) chain precursor	334242	VSWTPPSDSVDR	3182940	32	125.686	P y8	12	0.0728825	2
IPI00329573	Q99715	Collagen alpha 1(XII) chain precursor	334242	VEDIIEAINTFPYR	3182940	59	121.293	y4	14	-0.12032	2
IPI00329573	Q99715	Collagen alpha 1(XII) chain precursor	334242	IVDDLTINLCNSVK	3182940	73	115.151	y7	14	0.00811066	2
IPI00329573	Q99715	Collagen alpha 1(XII) chain precursor	334242	GEVQTVTFDTEEVK	3182940	44	107.741	y8	14	3.53438	2
IPI00329573	Q99715	Collagen alpha 1(XII) chain precursor	334242	VVYSPVDGTRPSESIVVPGNTR	3182940	31	102.391	P y++18	22	0.225066	3
IPI00329573	Q99715	Collagen alpha 1(XII) chain precursor	334242	GGNTMTGDAIDYLVK	3182940	57	97.4746	y10	15	-1.1585	2
IPI00329573	Q99715	Collagen alpha 1(XII) chain precursor	334242	VLVVVTDGR	3182940	53	64.5362	y7	9	1.61819	2
IPI00246058	Q6NUS1	PDCD6IP protein	97385	MVPVSVQQSLAAYNQR	46249756	84	298.411	P y++14	16	-3.53118	2
IPI00246058	Q6NUS1	PDCD6IP protein	97385	FLTALAQDGVINEEALSVTELDR	46249756	91	121.39	y7	23	-0.657537	2
IPI00246058	Q6NUS1	PDCD6IP protein	97385	SVNFDMTSK	46249756	29	114.598	y7	9	-0.586882	2
IPI00246058	Q6NUS1	PDCD6IP protein	97385	KDNDFIYHDR	46249756	69	113.511	y4	10	0.298879	2
IPI00246058	Q6NUS1	PDCD6IP protein	97385	YDEYVNVK	46249756	34	111.596	y6	8	0.292665	2
IPI00246058	Q6NUS1	PDCD6IP protein	97385	TMQGSEVVNVLK	46249756	75	97.6931	y10	12	0.710781	2
IPI00246058	Q6NUS1	PDCD6IP protein	97385	MKDAIIAK	46249756	30	91.3634	y6	8	-0.682378	2
IPI00246058	Q6NUS1	PDCD6IP protein	97385	YDEYVNVKDFSDK	46249756	52	90.4779	y8	13	-0.0820618	2
IPI00246058	Q6NUS1	PDCD6IP protein	97385	ETVLSALSR	46249756	58	83.3428	y5	9	1.11232	2
IPI00246058	Q6NUS1	PDCD6IP protein	97385	LQHAAELIK	46249756	37	79.1508	y7	9	0.660733	2
IPI00246058	Q6NUS1	PDCD6IP protein	97385	DAFDKGSLFGGSVK	46249756	49	74.4443	y9	14	-1.6899	2
IPI00246058	Q6NUS1	PDCD6IP protein	97385	VPDLKDLDPIGK	46249756	34	72.4779	b8 P	12	0.696859	2
IPI00246058	Q6NUS1	PDCD6IP protein	97385	DNDFIYHDR	46249756	43	68.3428	y5	9	0.640966	2
IPI00246058	Q6NUS1	PDCD6IP protein	97385	QSNNEANLREEVLK	46249756	60	60		14	0.227656	2
IPI00246058	Q6NUS1	PDCD6IP protein	97385	KTERDELLK	46249756	46	56.4958	b8	9	0.197235	2
IPI00246058	Q6NUS1	PDCD6IP protein	97385	NREILDESLR	46249756	38	54.907	y4	10	0.019298	2
IPI00246058	Q6NUS1	PDCD6IP protein	97385	NIQVSHQEFSK	46249756	51	51		11	-0.0881692	2
IPI00246058	Q6NUS1	PDCD6IP protein	97385	AAVGRPLDKHEGALETLLR	46249756	31	49.2774	b8	19	0.0865467	3
IPI00246058	Q6NUS1	PDCD6IP protein	97385	EPSAPSIPTPAYQSSPAGGHAPTPPTPAPR	46249756	33	33		30	-1.61815	3
IPI00246058	Q6NUS1	PDCD6IP protein	97385	STPVNVPISQK	46249756	37	180.29	P y++9	11	-1.58046	2
IPI00246058	Q6NUS1	PDCD6IP protein	97385	KTSEVDLAKPLVK	46249756	40	179.417	y++12	13	0.0735892	3
IPI00246058	Q6NUS1	PDCD6IP protein	97385	SVIEQGGIQTVDQLIK	46249756	103	149.769	y5	16	0.0225832	2
IPI00246058	Q6NUS1	PDCD6IP protein	97385	SLLSNLDEVKK	46249756	39	130.734	y++9	11	-0.363944	2
IPI00246058	Q6NUS1	PDCD6IP protein	97385	TSEVDLAKPLVK	46249756	35	107.158	y8	12	-1.03331	2
IPI00246058	Q6NUS1	PDCD6IP protein	97385	ELPELLQR	46249756	33	102.755	P y6	8	-0.152324	2
IPI00246058	Q6NUS1	PDCD6IP protein	97385	LALASLGYEK	46249756	40	98.8671	y8	10	-0.649686	2
IPI00246058	Q6NUS1	PDCD6IP protein	97385	DLQQSIAR	46249756	35	68.7591	y5	8	0.653259	2
IPI00246058	Q6NUS1	PDCD6IP protein	97385	KQEGLLK	46249756	28	28		7	-0.21142	2
IPI00246058	Q6NUS1	PDCD6IP protein	97385	TPSNELYKPLR	46249756	74	188.666	P y++10	11	0.623524	2
IPI00246058	Q6NUS1	PDCD6IP protein	97385	LANQAADYFGDAFK	46249756	68	137.573	y9	14	0.547814	2
IPI00246058	Q6NUS1	PDCD6IP protein	97385	FYNELTEILVR	46249756	65	126.363	y6	11	1.48523	2
IPI00246058	Q6NUS1	PDCD6IP protein	97385	LLDEEEATDNDLR	46249756	82	115.759	y6	13	-1.59561	2
IPI00246058	Q6NUS1	PDCD6IP protein	97385	EILDESLR	46249756	53	105.947	y5	8	0.949042	2
IPI00246058	Q6NUS1	PDCD6IP protein	97385	CSDIVFAR	46249756	57	101.511	y4	8	0.919439	2
IPI00246058	Q6NUS1	PDCD6IP protein	97385	EGLENDLK	46249756	36	98.2928	y4	8	-0.437231	2
IPI00246058	Q6NUS1	PDCD6IP protein	97385	HEGALETLLR	46249756	43	81.4779	y8	10	1.52952	2
IPI00246058	Q6NUS1	PDCD6IP protein	97385	DTIVLLCKPEPELNAAIPSANPAK	46249756	43	54.5362	P y7	24	0.486651	3
IPI00246058	Q6NUS1	PDCD6IP protein	97385	KFGEEIAR	46249756	34	54.1096	y7	8	1.44575	2
IPI00437751	Q53YX9	angiotensin I converting enzyme isoform 1 precursor	150418	AALPAQELEEYNK	4503273	72	218.298	P y++10	13	-0.318024	2
IPI00182194		PREDICTED: odz, odd Oz/ten-m homolog 2	344125	VASVLNNAYYLDK	51464562	84	147.741	y8	13	-0.488168	2
IPI00182194		PREDICTED: odz, odd Oz/ten-m homolog 2	344125	GSDIFEYNSK	51464562	40	135.658	y6	10	-0.747506	2
IPI00182194		PREDICTED: odz, odd Oz/ten-m homolog 2	344125	LWTEGEKQQLLSTGR	51464562	80	129.231	y++13	15	-0.128373	2
IPI00437751	Q53YX9	angiotensin I converting enzyme isoform 1 precursor	150418	KVLQAGSSRPWQEVLK	4503273	29	128.693	y++14	16	0.740265	3
IPI00437751	Q53YX9	angiotensin I converting enzyme isoform 1 precursor	150418	TKYQGICPPVTR	4503273	53	122.759	P y5	12	-1.33781	2
IPI00182194		PREDICTED: odz, odd Oz/ten-m homolog 2	344125	SNNPLSSELDLK	51464562	53	122.573	P y9	12	0.531292	2
IPI00182194		PREDICTED: odz, odd Oz/ten-m homolog 2	344125	ITMTQSTVPLNLIR	51464562	54	115.363	P y6	14	-0.157315	2
IPI00182194		PREDICTED: odz, odd Oz/ten-m homolog 2	344125	DLAGNSEVVAGTGEQCLPFDEAR	51464562	61	107.769	P y6	23	-2.84745	2
IPI00437751	Q53YX9	angiotensin I converting enzyme isoform 1 precursor	150418	YQGLCPPVPR	4503273	44	107.741	y8	10	0.601385	2
IPI00437751	Q53YX9	angiotensin I converting enzyme isoform 1 precursor	150418	EVVCHASAWDFYNGK	4503273	74	106.873	y9	15	-0.90415	2
IPI00182194		PREDICTED: odz, odd Oz/ten-m homolog 2	344125	YYLAVDPVSGSLYVSDTNSR	51464562	103	103		20	-2.92282	2
IPI00182194		PREDICTED: odz, odd Oz/ten-m homolog 2	344125	IDDDGYLCQR	51464562	81	97.907	y4	10	0.497792	2
IPI00437751	Q53YX9	angiotensin I converting enzyme isoform 1 precursor	150418	ENYNQEWWSLR	4503273	51	95.5113	y4	11	-0.482385	2
IPI00437751	Q53YX9	angiotensin I converting enzyme isoform 1 precursor	150418	CDIYQSK	4503273	46	90.5113	y4	7	-1.27258	2
IPI00182194		PREDICTED: odz, odd Oz/ten-m homolog 2	344125	QYIFEYDSSDR	51464562	39	85.7694	y6	11	0.0689359	2
IPI00182194		PREDICTED: odz, odd Oz/ten-m homolog 2	344125	LLAVTMPSVAR	51464562	46	84.1758	P y5	11	-0.451112	2
IPI00437751	Q53YX9	angiotensin I converting enzyme isoform 1 precursor	150418	QDGFTDTGAYWR	4503273	78	83.575	y6	12	-1.22986	2
IPI00437751	Q53YX9	angiotensin I converting enzyme isoform 1 precursor	150418	YQGICPPVTR	4503273	34	80.7694	y6	10	0.723778	2
IPI00437751	Q53YX9	angiotensin I converting enzyme isoform 1 precursor	150418	TQGDFDPGAK	4503273	41	68.6861	y8	10	0.210536	2
IPI00437751	Q53YX9	angiotensin I converting enzyme isoform 1 precursor	150418	FVEEYDR	4503273	42	67.3428	y5	7	0.0834358	2
IPI00437751	Q53YX9	angiotensin I converting enzyme isoform 1 precursor	150418	VLQAGSSRPWQEVLK	4503273	49	67.2774	b8 P	15	0.645874	2
IPI00437751	Q53YX9	angiotensin I converting enzyme isoform 1 precursor	150418	FHIPSSVPYIR	4503273	27	65.4779	P y8	11	-1.31512	2
IPI00437751	Q53YX9	angiotensin I converting enzyme isoform 1 precursor	150418	SEGPLPDSGR	4503273	37	62.3428	P y5	10	-1.07846	2
IPI00437751	Q53YX9	angiotensin I converting enzyme isoform 1 precursor	150418	FHVPNVTPYIR	4503273	36	54.2774	P y8	11	-0.208687	2
IPI00182194		PREDICTED: odz, odd Oz/ten-m homolog 2	344125	TSFLGTGR	51464562	31	53.3874	y6	8	-0.19309	2
IPI00182194		PREDICTED: odz, odd Oz/ten-m homolog 2	344125	QQLLSTGR	51464562	30	52.3874	y6	8	-0.494177	2
IPI00437751	Q53YX9	angiotensin I converting enzyme isoform 1 precursor	150418	RQEEAALLSQEFAEAWGQK	4503273	49	49		19	-1.03787	3
IPI00182194		PREDICTED: odz, odd Oz/ten-m homolog 2	344125	LVHFTQR	51464562	27	34.0843	y4	7	-0.806228	2
IPI00437751	Q53YX9	angiotensin I converting enzyme isoform 1 precursor	150418	EGANPGFHEAIGDVLALSVSTPK	4503273	33	33		23	0.734781	3
IPI00437751	Q53YX9	angiotensin I converting enzyme isoform 1 precursor	150418	RIIGAVR	4503273	28	28		7	-0.572681	2
IPI00182194		PREDICTED: odz, odd Oz/ten-m homolog 2	344125	SDETGWTTFYDYDHEGR	51464562	80	221.551	y++13	17	-1.69504	3
IPI00437751	Q53YX9	angiotensin I converting enzyme isoform 1 precursor	150418	EAGYEGPLHQCDIYR	4503273	51	173.921	y++10	15	-1.38145	2
IPI00182194		PREDICTED: odz, odd Oz/ten-m homolog 2	344125	VTTGVSSIASEDSRK	51464562	35	162.749	y++13	15	-0.724714	3
IPI00437751	Q53YX9	angiotensin I converting enzyme isoform 1 precursor	150418	LGWPQYNWTPNSAR	4503273	41	157.699	P y++11	14	0.463641	2
IPI00182194		PREDICTED: odz, odd Oz/ten-m homolog 2	344125	YGLTPDTLDEEK	51464562	59	145.471	P y8	12	-0.193528	2
IPI00182194		PREDICTED: odz, odd Oz/ten-m homolog 2	344125	DYDVLAGR	51464562	46	115.755	y6	8	-0.0188442	2
IPI00437751	Q53YX9	angiotensin I converting enzyme isoform 1 precursor	150418	EVVCHASAWDFYNR	4503273	77	115.176	y4	14	-1.18955	2
IPI00437751	Q53YX9	angiotensin I converting enzyme isoform 1 precursor	150418	LNGYVDAGDSWR	4503273	76	114.478	y7	12	-2.00281	2
IPI00182194		PREDICTED: odz, odd Oz/ten-m homolog 2	344125	GIMFAIK	51464562	31	108.596	y5	7	-0.102256	2
IPI00437751	Q53YX9	angiotensin I converting enzyme isoform 1 precursor	150418	DLPVALR	4503273	29	106.596	P y5	7	-0.993016	2
IPI00182194		PREDICTED: odz, odd Oz/ten-m homolog 2	344125	IKEVQYEMFR	51464562	49	105.74	y8	10	-1.08894	2
IPI00182194		PREDICTED: odz, odd Oz/ten-m homolog 2	344125	VWSYSYLDK	51464562	27	105.123	y7	9	0.504504	2
IPI00182194		PREDICTED: odz, odd Oz/ten-m homolog 2	344125	MVNLQSGGFSCTIR	51464562	68	91.5424	y9	14	-0.47554	2
IPI00182194		PREDICTED: odz, odd Oz/ten-m homolog 2	344125	IGSADGDLVTLGTTIGR	51464562	70	90.1096	y6	17	-5.60288	2
IPI00182194		PREDICTED: odz, odd Oz/ten-m homolog 2	344125	HSMSTHTSIGYIR	51464562	74	87.4315	y10	13	1.87813	2
IPI00182194		PREDICTED: odz, odd Oz/ten-m homolog 2	344125	TDIDKQGR	51464562	39	85.7694	y5	8	0.521218	2
IPI00182194		PREDICTED: odz, odd Oz/ten-m homolog 2	344125	SMVLLLQSQR	51464562	80	85.575	y5	10	-1.01478	2
IPI00182194		PREDICTED: odz, odd Oz/ten-m homolog 2	344125	FSEEGMVNAR	51464562	62	82.1096	y6	10	-0.924017	2
IPI00182194		PREDICTED: odz, odd Oz/ten-m homolog 2	344125	APFMSQER	51464562	41	79.1758	y4	8	-0.14568	2
IPI00182194		PREDICTED: odz, odd Oz/ten-m homolog 2	344125	NLLSIDYDR	51464562	45	75.3898	y6	9	0.390951	2
IPI00437751	Q53YX9	angiotensin I converting enzyme isoform 1 precursor	150418	WGVFSGR	4503273	47	72.3428	y4	7	0.0814959	2
IPI00182194		PREDICTED: odz, odd Oz/ten-m homolog 2	344125	LGDVQYK	51464562	38	68.3898	y6	7	0.530661	2
IPI00182194		PREDICTED: odz, odd Oz/ten-m homolog 2	344125	NYVTDVK	51464562	28	61.7591	c b5	7	-1.18256	1
IPI00182194		PREDICTED: odz, odd Oz/ten-m homolog 2	344125	VVSTQNLELGLMTYDGNTGLLATK	51464562	45	45		24	2.2181	3
IPI00182194		PREDICTED: odz, odd Oz/ten-m homolog 2	344125	WTSPDYTMWK	51464562	42	42		10	-0.0782208	2
IPI00437751	Q53YX9	angiotensin I converting enzyme isoform 1 precursor	150418	DLPVSLRR	4503273	36	36		8	-1.25408	2
IPI00437751	Q53YX9	angiotensin I converting enzyme isoform 1 precursor	150418	DMVGLDALDAQPLLK	4503273	89	172.876	P y4	15	1.01637	2
IPI00437751	Q53YX9	angiotensin I converting enzyme isoform 1 precursor	150418	HLHSLNLLSSEGGSDEHDINFLMK	4503273	30	166.782	y++16	24	-0.554546	4
IPI00437751	Q53YX9	angiotensin I converting enzyme isoform 1 precursor	150418	SMYETPSLEQDLER	4503273	79	146.198	P y9	14	-0.249888	2
IPI00182194		PREDICTED: odz, odd Oz/ten-m homolog 2	344125	VTTGVSSIASEDSR	51464562	104	137.759	y6	14	0.804158	2
IPI00437751	Q53YX9	angiotensin I converting enzyme isoform 1 precursor	150418	AILQFYPK	4503273	51	128.596	y6	8	-0.0862497	2
IPI00437751	Q53YX9	angiotensin I converting enzyme isoform 1 precursor	150418	TATCWSLDPDLTNILASSR	4503273	98	126.706	P y11	19	0.422166	2
IPI00437751	Q53YX9	angiotensin I converting enzyme isoform 1 precursor	150418	SMLEKPTDGR	4503273	33	126.686	y++8	10	0.701755	3
IPI00437751	Q53YX9	angiotensin I converting enzyme isoform 1 precursor	150418	TENELHGEK	4503273	40	125.598	y7	9	0.986273	2
IPI00437751	Q53YX9	angiotensin I converting enzyme isoform 1 precursor	150418	LKYQGLCPPVPR	4503273	36	105.759	P y5	12	1.69333	2
IPI00182194		PREDICTED: odz, odd Oz/ten-m homolog 2	344125	AIDATLMSPR	51464562	72	101.46	y4	10	-0.67719	2
IPI00437751	Q53YX9	angiotensin I converting enzyme isoform 1 precursor	150418	YVELINQAAR	4503273	63	101.176	y5	10	-0.105475	2
IPI00437751	Q53YX9	angiotensin I converting enzyme isoform 1 precursor	150418	KVQDLER	4503273	48	100.947	y5	7	1.7179	2
IPI00437751	Q53YX9	angiotensin I converting enzyme isoform 1 precursor	150418	VFDGSITK	4503273	44	90.7694	y6	8	0.921712	2
IPI00437751	Q53YX9	angiotensin I converting enzyme isoform 1 precursor	150418	TLGSANLPLAK	4503273	45	80.4443	y9	11	1.21259	2
IPI00182194		PREDICTED: odz, odd Oz/ten-m homolog 2	344125	ASGWSVQYR	51464562	48	73.3428	y5	9	-0.66128	2
IPI00182194		PREDICTED: odz, odd Oz/ten-m homolog 2	344125	SISCPSCNGLAEGNK	51464562	63	70.8684	b11	15	0.78686	2
IPI00182194		PREDICTED: odz, odd Oz/ten-m homolog 2	344125	YGYTITR	51464562	36	52.907	y4	7	0.31773	2
IPI00018953	Q53TN1	dipeptidylpeptidase IV	88907	CSGPGLPLYTLHSSVNDK	18765694	42	188.32	P y++12	18	-0.241777	3
IPI00018953	Q53TN1	dipeptidylpeptidase IV	88907	HICYFQIDK	18765694	38	123.598	y7	9	0.281372	2
IPI00018953	Q53TN1	dipeptidylpeptidase IV	88907	CQYYSVSFSK	18765694	50	113.741	y8	10	-1.19048	2
IPI00018953	Q53TN1	dipeptidylpeptidase IV	88907	RLGTFEVEDQIEAAR	18765694	60	106.614	b9	15	0.646902	2
IPI00018953	Q53TN1	dipeptidylpeptidase IV	88907	FRPSEPHFTLDGNSFYK	18765694	65	101.849	b11	17	-1.62717	2
IPI00018953	Q53TN1	dipeptidylpeptidase IV	88907	YMGLPTPEDNLDHYR	18765694	52	97.4776	P y11	15	-1.11504	2
IPI00018953	Q53TN1	dipeptidylpeptidase IV	88907	HICYFQIDKK	18765694	33	94.1886	y8	10	1.01209	2
IPI00018953	Q53TN1	dipeptidylpeptidase IV	88907	DCTFITK	18765694	32	93.3634	y6	7	-0.0156213	1
IPI00018953	Q53TN1	dipeptidylpeptidase IV	88907	HSYTASYDIYDLNKR	18765694	83	83		15	0.828785	2
IPI00018953	Q53TN1	dipeptidylpeptidase IV	88907	MLQNVQMPSK	18765694	69	69		10	-0.248619	2
IPI00018953	Q53TN1	dipeptidylpeptidase IV	88907	KTYTLTDYLK	18765694	41	65.4566	y9	10	-0.851635	2
IPI00018953	Q53TN1	dipeptidylpeptidase IV	88907	IMHAINR	18765694	30	59.4598	y4	7	-1.11651	2
IPI00018953	Q53TN1	dipeptidylpeptidase IV	88907	GSGYQGDKIMHAINR	18765694	48	48		15	-1.31	3
IPI00018953	Q53TN1	dipeptidylpeptidase IV	88907	QLITEER	18765694	31	47.907	y4	7	-0.651852	2
IPI00018953	Q53TN1	dipeptidylpeptidase IV	88907	QVEYLLIHGTADDNVHFQQSAQISK	18765694	32	43.9183	y++18	25	-1.54907	3
IPI00018953	Q53TN1	dipeptidylpeptidase IV	88907	MLQNVQMPSKK	18765694	43	43		11	0.328554	2
IPI00018953	Q53TN1	dipeptidylpeptidase IV	88907	HSYTASYDIYDLNK	18765694	78	120.151	y6	14	1.98192	2
IPI00018953	Q53TN1	dipeptidylpeptidase IV	88907	IISNEEGYR	18765694	51	89.4779	y7	9	-0.383502	2
IPI00018953	Q53TN1	dipeptidylpeptidase IV	88907	LKLYSLR	18765694	30	63.7591	y5	7	0.478266	2
IPI00018953	Q53TN1	dipeptidylpeptidase IV	88907	ISLQWLR	18765694	39	61.3874	y5	7	-0.103987	2
IPI00018953	Q53TN1	dipeptidylpeptidase IV	88907	MGFVDNKR	18765694	43	57.5509	y4	8	-0.152671	2
IPI00018953	Q53TN1	dipeptidylpeptidase IV	88907	KLDFIILNETK	18765694	78	134.74	y9	11	0.752571	2
IPI00018953	Q53TN1	dipeptidylpeptidase IV	88907	VLEDNSALDK	18765694	54	132.123	y8	10	-0.0380935	2
IPI00018953	Q53TN1	dipeptidylpeptidase IV	88907	LGTFEVEDQIEAAR	18765694	81	131.519	y8	14	0.682406	2
IPI00018953	Q53TN1	dipeptidylpeptidase IV	88907	YPLLLDVYAGPCSQK	18765694	60	106.769	y6	15	-1.72155	2
IPI00018953	Q53TN1	dipeptidylpeptidase IV	88907	LAYVWNNDIYVK	18765694	42	105.741	y8	12	-0.0213794	2
IPI00018953	Q53TN1	dipeptidylpeptidase IV	88907	WISDHEYLYK	18765694	29	103.991	y8	10	-1.39431	2
IPI00018953	Q53TN1	dipeptidylpeptidase IV	88907	WEYYDSVYTER	18765694	45	101.74	y9	11	-0.404732	2
IPI00018953	Q53TN1	dipeptidylpeptidase IV	88907	KYPLLLDVYAGPCSQK	18765694	40	101.363	y6	16	-0.156135	2
IPI00018953	Q53TN1	dipeptidylpeptidase IV	88907	IQLSDYTK	18765694	37	98.3634	y6	8	0.481634	2
IPI00018953	Q53TN1	dipeptidylpeptidase IV	88907	QHIEMSTTGWVGR	18765694	69	87.2774	y8	13	-1.02951	2
IPI00018953	Q53TN1	dipeptidylpeptidase IV	88907	AGAVNPTVK	18765694	47	85.1758	y5	9	1.01604	2
IPI00018953	Q53TN1	dipeptidylpeptidase IV	88907	VTCLSCELNPER	18765694	50	79.4598	y4	12	0.165237	2
IPI00018953	Q53TN1	dipeptidylpeptidase IV	88907	CGIAVAPVSR	18765694	59	79.1096	y7	10	1.4574	2
IPI00018953	Q53TN1	dipeptidylpeptidase IV	88907	IEPNLPSYR	18765694	33	75.1508	P y7	9	0.589389	2
IPI00018953	Q53TN1	dipeptidylpeptidase IV	88907	TYTLTDYLK	18765694	29	71.1508	y7	9	-0.318833	2
IPI00152540	Q5SYA8	RP11-525G3.1	162530	IEFPILEDSSELQLK	55960787	74	252.189	y++13	15	-0.848332	2
IPI00003590	O00391	quiescin Q6 isoform a	83324	DVQNVAAAPELAMGALELESR	13325075	68	207.18	y++16	21	-0.209794	3
IPI00247063	P08473	NEPRILYSIN.	86368	TEDIVAVQK		56	158.922	y7	9	-0.852687	2
IPI00003590	O00391	quiescin Q6 isoform a	83324	NGSGAVFPVAGADVQTLR	13325075	83	154.152	P y11	18	-0.718635	2
IPI00003590	O00391	quiescin Q6 isoform a	83324	FVAVLAK	13325075	30	141.835	y5	7	0.0387156	2
IPI00247063	P08473	NEPRILYSIN.	86368	EVFIQTLDDLTWMDAETK		83	138.283	y7	18	0.479569	2
IPI00401776	Q6W4X9	mucin glycoprotein	173545	KAQCPCILEGYK	34765003	59	137.123	P y8	12	1.25741	2
IPI00247063	P08473	NEPRILYSIN.	86368	YGASWTAEK		58	135.596	y6	9	-0.802795	2
IPI00247063	P08473	NEPRILYSIN.	86368	NSYMNPEKK		45	122.596	y6	9	-0.0279401	2
IPI00220143	O43451	MALTASE-GLUCOAMYLASE, INTESTINAL.	210939	DPNNLAFNEIK		57	118.363	y6	11	0.222985	2
IPI00003590	O00391	quiescin Q6 isoform a	83324	LAGAPSEDPQFPK	13325075	58	114.74	P y9	13	0.501596	2
IPI00152540	Q5SYA8	RP11-525G3.1	162530	NSLGGFASTQDTTVALK	55960787	83	114.724	y10	17	-1.96271	2
IPI00220143	O43451	MALTASE-GLUCOAMYLASE, INTESTINAL.	210939	DFTYDSVDFK		31	109.123	y8	10	0.755139	2
IPI00401776	Q6W4X9	mucin glycoprotein	173545	VYHLPYYEACVR	34765003	34	108.991	P y8	12	-0.247332	2
IPI00152540	Q5SYA8	RP11-525G3.1	162530	TLSFSFPPNTVTGSER	55960787	56	108.96	P y10	16	-1.63556	2
IPI00401776	Q6W4X9	mucin glycoprotein	173545	YVASSELELVNSWK	34765003	108	108		14	0.25865	2
IPI00247063	P08473	NEPRILYSIN.	86368	LKPILTK		37	106.759	P y5	7	-0.865747	2
IPI00247063	P08473	NEPRILYSIN.	86368	FIMDLVSSLSR		68	106.176	y5	11	0.130263	2
IPI00247063	P08473	NEPRILYSIN.	86368	LPIDENQLALEMNK		72	105.759	y6	14	1.49985	2
IPI00003590	O00391	quiescin Q6 isoform a	83324	VGSPNAAVLWLWSSHNR	13325075	78	105.686	y8	17	-2.35028	2
IPI00152540	Q5SYA8	RP11-525G3.1	162530	EALNMLTWR	55960787	47	102.918	y3	9	-0.887362	2
IPI00152540	Q5SYA8	RP11-525G3.1	162530	IPVQLVFK	55960787	47	102.283	P y7	8	0.720462	2
IPI00003590	O00391	quiescin Q6 isoform a	83324	AKEVLPAIR	13325075	31	100.755	y7	9	-0.371229	2
IPI00003590	O00391	quiescin Q6 isoform a	83324	AHFSPSNIILDFPAAGSAAR	13325075	73	98.4443	y9	20	-2.02642	2
IPI00401776	Q6W4X9	mucin glycoprotein	173545	QDKIVISQDEVVTNNGEAK	34765003	65	97.0163	y13	19	0.0805348	2
IPI00220143	O43451	MALTASE-GLUCOAMYLASE, INTESTINAL.	210939	GELFWDDGETK		38	93.2834	y7	11	0.236962	2
IPI00003590	O00391	quiescin Q6 isoform a	83324	QNVDHSQEAAK	13325075	37	92.2834	y7	11	-0.203987	2
IPI00003590	O00391	quiescin Q6 isoform a	83324	KEGAVLAK	13325075	50	92.1508	y7	8	0.645434	2
IPI00401776	Q6W4X9	mucin glycoprotein	173545	ILTENVICGNSGVTCSR	34765003	73	87.9116	y10	17	-0.383204	2
IPI00003590	O00391	quiescin Q6 isoform a	83324	ELCSACHNER	13325075	46	84.1758	y5	10	0.266769	2
IPI00003590	O00391	quiescin Q6 isoform a	83324	KFVAVLAK	13325075	27	82.2834	y7	8	-0.657013	2
IPI00247063	P08473	NEPRILYSIN.	86368	AYQNYIK		29	81.947	y5	7	-0.617171	2
IPI00152540	Q5SYA8	RP11-525G3.1	162530	YTYGKPVK	55960787	35	81.7694	y6	8	-0.79328	2
IPI00401776	Q6W4X9	mucin glycoprotein	173545	FILAEQSTVINGITCHCINGR	34765003	41	81.4832	y++19	21	-2.38935	3
IPI00003590	O00391	quiescin Q6 isoform a	83324	TALDDRK	13325075	43	81.1758	y5	7	-0.549283	2
IPI00152540	Q5SYA8	RP11-525G3.1	162530	TSLNILIKDPK	55960787	55	80.4443	b9	11	0.714091	2
IPI00152540	Q5SYA8	RP11-525G3.1	162530	TRDENIK	55960787	39	77.1758	b5	7	-1.23072	2
IPI00220143	O43451	MALTASE-GLUCOAMYLASE, INTESTINAL.	210939	STFAGSGK		29	75.7694	y6	8	1.11486	1
IPI00401776	Q6W4X9	mucin glycoprotein	173545	ATECHHSAVPVDGCNCPDGTYLNQK	34765003	51	75.4566	b9 P	25	1.69306	3
IPI00401776	Q6W4X9	mucin glycoprotein	173545	TGTVFER	34765003	38	74.0949	y3	7	-1.18653	2
IPI00152540	Q5SYA8	RP11-525G3.1	162530	NNVVITVTQR	55960787	62	73.5362	y7	10	-0.574109	2
IPI00401776	Q6W4X9	mucin glycoprotein	173545	RGPDGSISR	34765003	47	72.3428	y5	9	0.285008	2
IPI00152540	Q5SYA8	RP11-525G3.1	162530	FLIDTHNR	55960787	46	71.3428	y5	8	-0.928514	2
IPI00247063	P08473	NEPRILYSIN.	86368	DYYECTGIYK		31	69.4779	y8	10	0.262485	2
IPI00220143	O43451	MALTASE-GLUCOAMYLASE, INTESTINAL.	210939	LTDQTNNR		45	67.3874	y6	8	-0.465193	2
IPI00247063	P08473	NEPRILYSIN.	86368	EKVDKDEWISGAAVVNAFYSSGR		59	63.5115	y9	23	-1.65121	3
IPI00003590	O00391	quiescin Q6 isoform a	83324	VLNTEANVVRK	13325075	41	63.3874	y6	11	-0.0346297	2
IPI00152540	Q5SYA8	RP11-525G3.1	162530	VKAEPSEK	55960787	27	60.7591	y6	8	-0.851574	2
IPI00401776	Q6W4X9	mucin glycoprotein	173545	GPDGSISR	34765003	43	57.5509	y5	8	-1.74604	2
IPI00152540	Q5SYA8	RP11-525G3.1	162530	AEQEGGMQFWVSSESK	55960787	55	55		16	-0.979551	2
IPI00220143	O43451	MALTASE-GLUCOAMYLASE, INTESTINAL.	210939	REIEELYNNPQNPER		31	53.3874	P y6	15	0.57687	3
IPI00220143	O43451	MALTASE-GLUCOAMYLASE, INTESTINAL.	210939	QLDFTLSPK		38	52.5509	y5	9	0.147963	2
IPI00247063	P08473	NEPRILYSIN.	86368	AYQNYIKK		27	49.3874	y6	8	-0.363353	2
IPI00401776	Q6W4X9	mucin glycoprotein	173545	GVCVDWR	34765003	29	43.5509	y5	7	-0.296718	2
IPI00220143	O43451	MALTASE-GLUCOAMYLASE, INTESTINAL.	210939	DASLNHPPYMPHLESR		29	29		16	0.999538	3
IPI00247063	P08473	NEPRILYSIN.	86368	LLPDIYGWPVATENWEQK		36	278.19	P y++16	18	4.85433	2
IPI00247063	P08473	NEPRILYSIN.	86368	DGDLVDWWTQQSASNFK		56	272.081	y++12	17	0.109725	3
IPI00003590	O00391	quiescin Q6 isoform a	83324	IYMADLESALHYILR	13325075	50	268.871	y++13	15	1.63747	3
IPI00220143	O43451	MALTASE-GLUCOAMYLASE, INTESTINAL.	210939	GFPEFVNELHNNGQK		48	250.261	P y++13	15	0.838721	2
IPI00152540	Q5SYA8	RP11-525G3.1	162530	KYQPNIDVQESIHFLESEFSR	55960787	49	245.448	P y++18	21	1.76825	3
IPI00152540	Q5SYA8	RP11-525G3.1	162530	TLTLPSLPLNSADEIYELR	55960787	52	243.99	P y++15	19	4.86956	2
IPI00220143	O43451	MALTASE-GLUCOAMYLASE, INTESTINAL.	210939	AAQLPYDVQHADIDYMDER		33	230.03	y++16	19	1.43752	3
IPI00003590	O00391	quiescin Q6 isoform a	83324	LDVPVWDVEATLNFLK	13325075	86	206.374	y++14	16	1.06513	2
IPI00220143	O43451	MALTASE-GLUCOAMYLASE, INTESTINAL.	210939	YPNDGDIVWGK		49	195.298	P y++10	11	-1.73373	2
IPI00152540	Q5SYA8	RP11-525G3.1	162530	TNIQVTVTGPSSPSPVK	55960787	91	194.117	y10	17	0.189372	2
IPI00220143	O43451	MALTASE-GLUCOAMYLASE, INTESTINAL.	210939	GVEDDVFIKYPNDGDIVWGK		53	192.417	y++12	20	-2.67803	3
IPI00152540	Q5SYA8	RP11-525G3.1	162530	VIHSELQGGNK	55960787	44	187.29	y++9	11	1.03844	2
IPI00247063	P08473	NEPRILYSIN.	86368	ALYGTTSETATWR		74	176.897	y++11	13	-0.695198	2
IPI00152540	Q5SYA8	RP11-525G3.1	162530	IVTLFSDFKPYK	55960787	52	163.419	y++10	12	-1.35228	2
IPI00003590	O00391	quiescin Q6 isoform a	83324	IEVGRFPVLEGQR	13325075	30	161.171	y++11	13	0.406318	3
IPI00401776	Q6W4X9	mucin glycoprotein	173545	VCAETHCSMLLR	34765003	34	156.921	y++10	12	0.472328	3
IPI00247063	P08473	NEPRILYSIN.	86368	GKSESQMDITDINTPKPK		36	155.942	y++16	18	-1.13683	3
IPI00401776	Q6W4X9	mucin glycoprotein	173545	VTNEFVSEEGK	34765003	87	148.363	y5	11	-0.603117	2
IPI00220143	O43451	MALTASE-GLUCOAMYLASE, INTESTINAL.	210939	SSVYANAFPSTPVNPLR		80	147.198	P y9	17	-0.915375	2
IPI00247063	P08473	NEPRILYSIN.	86368	HVVEDLIAQIR		71	136.001	y9	11	0.0805125	2
IPI00220143	O43451	MALTASE-GLUCOAMYLASE, INTESTINAL.	210939	WYDYYTGVDINAR		83	129.614	y8	13	-0.447779	2
IPI00152540	Q5SYA8	RP11-525G3.1	162530	SNLIQQWLSQQSDLGVISK	55960787	83	128.478	y11	19	0.908019	2
IPI00247063	P08473	NEPRILYSIN.	86368	KALYGTTSETATWR		86	123.985	y10	14	0.675593	2
IPI00220143	O43451	MALTASE-GLUCOAMYLASE, INTESTINAL.	210939	VEMELPGDK		41	119.123	y7	9	0.999523	2
IPI00401776	Q6W4X9	mucin glycoprotein	173545	LKDSPQTAPDK	34765003	51	118.198	y9	11	-0.966946	2
IPI00152540	Q5SYA8	RP11-525G3.1	162530	ISVFIQTDK	55960787	48	117.755	y6	9	-0.211514	2
IPI00220143	O43451	MALTASE-GLUCOAMYLASE, INTESTINAL.	210939	KNPFGIEIR		38	116.123	P y7	9	-0.0727203	2
IPI00152540	Q5SYA8	RP11-525G3.1	162530	GQLVAVGK	55960787	27	112.598	y6	8	-0.746043	2
IPI00247063	P08473	NEPRILYSIN.	86368	NDPMLLYNK		34	112.123	P y7	9	-0.132846	2
IPI00220143	O43451	MALTASE-GLUCOAMYLASE, INTESTINAL.	210939	YLYGFGETEHR		34	111.932	y++9	11	-1.95166	2
IPI00220143	O43451	MALTASE-GLUCOAMYLASE, INTESTINAL.	210939	FAGFPALINR		51	106.283	P y6	10	-1.30272	2
IPI00247063	P08473	NEPRILYSIN.	86368	DLQNLMSWR		42	105.741	y++7	9	-0.528599	2
IPI00152540	Q5SYA8	RP11-525G3.1	162530	LSDSWQPR	55960787	61	103.151	y6	8	0.398895	2
IPI00247063	P08473	NEPRILYSIN.	86368	GGEPLLK		33	102.759	P y4	7	-0.246487	2
IPI00152540	Q5SYA8	RP11-525G3.1	162530	LKELSYMVVSR	55960787	47	99.96	y9	11	0.621732	2
IPI00401776	Q6W4X9	mucin glycoprotein	173545	HMTILIR	34765003	35	96.3634	y5	7	-0.628887	2
IPI00152540	Q5SYA8	RP11-525G3.1	162530	ALSEFAALMNTER	55960787	83	95.845	y5	13	1.16966	2
IPI00003590	O00391	quiescin Q6 isoform a	83324	FPVLEGQR	13325075	34	95.3634	y5	8	0.151825	2
IPI00220143	O43451	MALTASE-GLUCOAMYLASE, INTESTINAL.	210939	IYDPNKNR		34	95.3634	P y5	8	-0.883635	2
IPI00247063	P08473	NEPRILYSIN.	86368	NFNKDGDLVDWWTQQSASNFK		64	94.3898	y6	21	3.39716	3
IPI00220143	O43451	MALTASE-GLUCOAMYLASE, INTESTINAL.	210939	INCIPDQPPTK		30	93.7413	P y7	11	0.0741239	2
IPI00003590	O00391	quiescin Q6 isoform a	83324	DTGAALLAESR	13325075	56	81.3428	y4	11	-0.496117	2
IPI00247063	P08473	NEPRILYSIN.	86368	SESQMDITDINTPKPK		66	80.9116	y9	16	-1.27685	2
IPI00152540	Q5SYA8	RP11-525G3.1	162530	RNNVVITVTQR	55960787	72	72		11	0.33417	2
IPI00247063	P08473	NEPRILYSIN.	86368	CANYVNGNMENAVGR		71	71		15	-0.741296	2
IPI00247063	P08473	NEPRILYSIN.	86368	VDKDEWISGAAVVNAFYSSGR		54	70.7611	y8	21	0.773535	3
IPI00003590	O00391	quiescin Q6 isoform a	83324	SFYTAYLQR	13325075	36	63.6861	y7	9	-0.312836	2
IPI00220143	O43451	MALTASE-GLUCOAMYLASE, INTESTINAL.	210939	MKADGMR		27	60.7591	y5	7	-0.062177	2
IPI00003590	O00391	quiescin Q6 isoform a	83324	LEEIDGFFAR	13325075	39	55.7611	y8	10	1.04635	2
IPI00003590	O00391	quiescin Q6 isoform a	83324	RDVQNVAAAPELAMGALELESR	13325075	52	52		22	-0.198359	3
IPI00220143	O43451	MALTASE-GLUCOAMYLASE, INTESTINAL.	210939	RDFTYDSVDFK		28	50.6931	c b9	11	0.330546	2
IPI00220143	O43451	MALTASE-GLUCOAMYLASE, INTESTINAL.	210939	NLPSSPVFGSNVDNVLLTAEYQTSNR		50	50		26	1.11824	3
IPI00401776	Q6W4X9	mucin glycoprotein	173545	SGVSHSETSLVAVVYLSR	34765003	41	41		18	-1.00212	3
IPI00152540	Q5SYA8	RP11-525G3.1	162530	VGSPFELVVSGNKR	55960787	57	337.32	P y++11	14	-1.07541	2
IPI00152540	Q5SYA8	RP11-525G3.1	162530	CFLEADPYIDIDQNVLHR	55960787	50	304.454	y++16	18	0.737466	3
IPI00401776	Q6W4X9	mucin glycoprotein	173545	LDDPGEICTFQDIPSTHVR	34765003	70	292.29	P y++16	19	2.07364	2
IPI00401776	Q6W4X9	mucin glycoprotein	173545	AQCPCILEGYK	34765003	44	211.918	y++9	11	0.49865	2
IPI00220143	O43451	MALTASE-GLUCOAMYLASE, INTESTINAL.	210939	LPSTNVYGLGEHVHQQYR		72	206.559	y++11	18	0.69622	4
IPI00401776	Q6W4X9	mucin glycoprotein	173545	VTNEFVSEEGKFLEPHK	34765003	41	199.075	y++15	17	-0.863757	3
IPI00401776	Q6W4X9	mucin glycoprotein	173545	ETDPCSMSQLNK	34765003	66	196.724	P y++9	12	0.00283971	2
IPI00401776	Q6W4X9	mucin glycoprotein	173545	ASQDPLCGLCGNFNGNMK	34765003	66	193.749	P y++14	18	1.62879	2
IPI00247063	P08473	NEPRILYSIN.	86368	IGYPDDIVSNDNK		90	193.117	P y10	13	-0.360328	2
IPI00220143	O43451	MALTASE-GLUCOAMYLASE, INTESTINAL.	210939	HNGVPSQTSPTVTYDSNLK		55	189.079	P y++10	19	0.669936	3
IPI00152540	Q5SYA8	RP11-525G3.1	162530	ISVTQPDSIVGIVAVDK	55960787	79	181.897	P y12	17	1.34658	2
IPI00247063	P08473	NEPRILYSIN.	86368	IIGTLQNSAEFSEAFHCR		107	173.495	y++16	18	1.47139	2
IPI00401776	Q6W4X9	mucin glycoprotein	173545	ESPLCGDVSFVTDPCSLNAFR	34765003	63	156.686	P y++8	21	-1.50671	3
IPI00003590	O00391	quiescin Q6 isoform a	83324	SALYSPSDPLTLLQADTVR	13325075	108	154.798	P y11	19	0.864098	2
IPI00247063	P08473	NEPRILYSIN.	86368	AIAQLNSK		53	148.658	y6	8	1.68125	2
IPI00247063	P08473	NEPRILYSIN.	86368	LYVEAAFAGESK		74	139.001	y10	12	0.789941	2
IPI00003590	O00391	quiescin Q6 isoform a	83324	KVNWIGCQGSEPHFR	13325075	55	138.876	P y4	15	-0.329682	3
IPI00152540	Q5SYA8	RP11-525G3.1	162530	FEVTLQTPLYCSMNSK	55960787	55	138.375	P y9	16	-1.17533	2
IPI00220143	O43451	MALTASE-GLUCOAMYLASE, INTESTINAL.	210939	GVEDDVFIK		49	134.598	y7	9	-0.959322	2
IPI00220143	O43451	MALTASE-GLUCOAMYLASE, INTESTINAL.	210939	ILDGYLFCK		31	133.922	y7	9	-0.664261	2
IPI00401776	Q6W4X9	mucin glycoprotein	173545	DSPQTAPDK	34765003	47	132.598	P y7	9	0.0642338	2
IPI00152540	Q5SYA8	RP11-525G3.1	162530	ADGNQLTLEER	55960787	62	131.759	y5	11	-0.114896	2
IPI00247063	P08473	NEPRILYSIN.	86368	EDEYFENIIQNLK		78	130.947	y5	13	0.0834448	2
IPI00401776	Q6W4X9	mucin glycoprotein	173545	KCSVINSQTFATCHSK	34765003	66	127.588	y++15	16	-0.757417	2
IPI00401776	Q6W4X9	mucin glycoprotein	173545	IVISQDEVVTNNGEAK	34765003	107	127.11	y7	16	-0.550478	2
IPI00401776	Q6W4X9	mucin glycoprotein	173545	DIGVISLPYTSNGLQITPFGQSVR	34765003	68	123.83	P y++17	24	-2.15312	3
IPI00152540	Q5SYA8	RP11-525G3.1	162530	SSMAVHSLFK	55960787	53	122.759	y5	10	1.12884	2
IPI00401776	Q6W4X9	mucin glycoprotein	173545	CSVINSQTFATCHSK	34765003	67	119.947	y5	15	-0.598122	2
IPI00220143	O43451	MALTASE-GLUCOAMYLASE, INTESTINAL.	210939	NPFGIEIR		60	112.947	y5	8	0.0401267	2
IPI00003590	O00391	quiescin Q6 isoform a	83324	NNEEYLALIFEK	13325075	82	111.46	y4	12	-0.994101	2
IPI00401776	Q6W4X9	mucin glycoprotein	173545	YMGQMCGLCGNFDGK	34765003	81	111.39	y7	15	-1.12802	2
IPI00152540	Q5SYA8	RP11-525G3.1	162530	SYSQSILLDLTDNR	55960787	89	111.387	y6	14	2.05874	2
IPI00401776	Q6W4X9	mucin glycoprotein	173545	FGAACAPTCQMLATGVACVPTK	34765003	109	109		22	1.81767	2
IPI00003590	O00391	quiescin Q6 isoform a	83324	FGVTDFPSCYLLFR	13325075	57	105.478	P y8	14	-1.42025	2
IPI00003590	O00391	quiescin Q6 isoform a	83324	DFNIPGFPTVR	13325075	47	102.283	P y7	11	-1.20557	2
IPI00220143	O43451	MALTASE-GLUCOAMYLASE, INTESTINAL.	210939	AYVAFPDFFR		49	101.947	P y5	10	1.54677	2
IPI00220143	O43451	MALTASE-GLUCOAMYLASE, INTESTINAL.	210939	YEYGTLDNMR		51	101.519	y8	10	0.495024	2
IPI00003590	O00391	quiescin Q6 isoform a	83324	ALAEDVK	13325075	30	99.7594	y5	7	-0.220848	1
IPI00152540	Q5SYA8	RP11-525G3.1	162530	AYFLGSK	55960787	29	98.7594	y5	7	-0.339872	1
IPI00401776	Q6W4X9	mucin glycoprotein	173545	SPGLCSVGQCPANQVYQECGSACVK	34765003	83	97.383	y10	25	0.865279	2
IPI00220143	O43451	MALTASE-GLUCOAMYLASE, INTESTINAL.	210939	EIEELYNNPQNPER		61	94.7591	P y6	14	2.28638	2
IPI00003590	O00391	quiescin Q6 isoform a	83324	VLNTEANVVR	13325075	57	84.6861	y8	10	-0.959938	2
IPI00247063	P08473	NEPRILYSIN.	86368	LLPGLDLNHK		34	84.5191	P y8	10	-0.469318	2
IPI00401776	Q6W4X9	mucin glycoprotein	173545	TCLSLSDR	34765003	49	82.7591	y6	8	0.930192	2
IPI00247063	P08473	NEPRILYSIN.	86368	TDVHSPGNFR		28	78.5191	y++8	10	1.72791	3
IPI00152540	Q5SYA8	RP11-525G3.1	162530	VGSPFELVVSGNK	55960787	78	78		13	0.599981	2
IPI00401776	Q6W4X9	mucin glycoprotein	173545	KYMGQMCGLCGNFDGK	34765003	58	77.8142	y11	16	1.40768	2
IPI00003590	O00391	quiescin Q6 isoform a	83324	VPVLMESR	13325075	39	77.1758	y5	8	0.782894	2
IPI00247063	P08473	NEPRILYSIN.	86368	DVLQEPK		30	76.7694	y6	7	0.123514	1
IPI00003590	O00391	quiescin Q6 isoform a	83324	EVALDLSQHK	13325075	49	74.3428	b5	10	1.80485	2
IPI00003590	O00391	quiescin Q6 isoform a	83324	EVLPAIR	13325075	28	72.5113	P y4	7	1.37091	2
IPI00247063	P08473	NEPRILYSIN.	86368	NSVNHVIHIDQPR		30	70.4746	y++10	13	0.715412	3
IPI00003590	O00391	quiescin Q6 isoform a	83324	RVLNTEANVVR	13325075	48	70.3874	b6	11	1.02858	2
IPI00220143	O43451	MALTASE-GLUCOAMYLASE, INTESTINAL.	210939	LDVTYHK		31	69.1758	y5	7	0.727082	2
IPI00152540	Q5SYA8	RP11-525G3.1	162530	VQITAIGDVLGPSINGLASLIR	55960787	67	67		22	1.49009	2
IPI00401776	Q6W4X9	mucin glycoprotein	173545	GVLLWGWR	34765003	33	62.4598	y4	8	0.183654	2
IPI00003590	O00391	quiescin Q6 isoform a	83324	DCASHFEQMAAASMHR	13325075	53	58.575	y6	16	1.41253	3
IPI00401776	Q6W4X9	mucin glycoprotein	173545	ASQDPLCGLCGNFNGNMKDDFETR	34765003	30	55.0203	P y++20	24	2.1827	3
IPI00003590	O00391	quiescin Q6 isoform a	83324	GYVHYFFGCR	13325075	32	54.3874	y6	10	-0.557269	2
IPI00247063	P08473	NEPRILYSIN.	86368	YACGGWLK		27	49.3874	y6	8	-0.0271647	2
IPI00220143	O43451	MALTASE-GLUCOAMYLASE, INTESTINAL.	210939	QKVEMELPGDK		44	44		11	-1.1983	2
IPI00220143	O43451	MALTASE-GLUCOAMYLASE, INTESTINAL.	210939	VYLLCEFSVTQNR		30	37.0843	y4	13	1.5395	2
IPI00028514	Q541A4	folate hydrolase 1 isoform 1	84506	GIAEAVGLPSIPVHPIGYYDAQK	4758398	48	206.075	P y++15	23	0.634434	3
IPI00028514	Q541A4	folate hydrolase 1 isoform 1	84506	KSPSPEFSGMPR	4758398	81	132.266	P y10	12	0.953259	2
IPI00028514	Q541A4	folate hydrolase 1 isoform 1	84506	GAVEPDRYVILGGHR	4758398	33	127.591	P y++11	15	-1.03061	3
IPI00028514	Q541A4	folate hydrolase 1 isoform 1	84506	IYSISMK	4758398	36	125.002	y5	7	0.308647	2
IPI00028514	Q541A4	folate hydrolase 1 isoform 1	84506	TYSVSFDSLFSAVK	4758398	53	118.001	y10	14	0.967888	2
IPI00028514	Q541A4	folate hydrolase 1 isoform 1	84506	GVILYSDPADYFAPGVK	4758398	49	114.549	y12	17	-0.409738	2
IPI00028514	Q541A4	folate hydrolase 1 isoform 1	84506	YADKIYSISMK	4758398	66	112.769	y6	11	0.204149	2
IPI00028514	Q541A4	folate hydrolase 1 isoform 1	84506	AFIDPLGLPDRPFYR	4758398	43	100.982	y++13	15	1.19261	3
IPI00028514	Q541A4	folate hydrolase 1 isoform 1	84506	AFLDELKAENIK	4758398	46	98.947	y5	12	1.68088	2
IPI00028514	Q541A4	folate hydrolase 1 isoform 1	84506	MGGSAPPDSSWR	4758398	36	91.2834	P y7	12	0.381857	2
IPI00028514	Q541A4	folate hydrolase 1 isoform 1	84506	IYNVIGTLR	4758398	57	82.3428	y5	9	-0.282549	2
IPI00028514	Q541A4	folate hydrolase 1 isoform 1	84506	AFLDELKAENIKK	4758398	45	78.7591	y6	13	1.1938	2
IPI00028514	Q541A4	folate hydrolase 1 isoform 1	84506	DYAVVLR	4758398	31	77.7694	y6	7	0.314095	1
IPI00028514	Q541A4	folate hydrolase 1 isoform 1	84506	SPDEGFEGK	4758398	38	68.3898	y7	9	-1.43528	2
IPI00028514	Q541A4	folate hydrolase 1 isoform 1	84506	NAQLAGAK	4758398	35	35		8	-0.117704	1
IPI00028514	Q541A4	folate hydrolase 1 isoform 1	84506	SSNEATNITPK	4758398	35	35		11	-0.698796	2
IPI00028514	Q541A4	folate hydrolase 1 isoform 1	84506	AFLDELK	4758398	28	28		7	-0.7919	1
IPI00028514	Q541A4	folate hydrolase 1 isoform 1	84506	DSWVFGGIDPQSGAAVVHEIVR	4758398	31	285.627	y++18	22	-0.27714	3
IPI00028514	Q541A4	folate hydrolase 1 isoform 1	84506	GNILNLNGAGDPLTPGYPANEYAYR	4758398	38	200.163	P y++11	25	1.63719	3
IPI00028514	Q541A4	folate hydrolase 1 isoform 1	84506	SYPDGWNLPGGGVQR	4758398	46	152.252	P y++13	15	-1.75432	2
IPI00028514	Q541A4	folate hydrolase 1 isoform 1	84506	TEDFFKLER	4758398	40	118.123	y++7	9	-3.12102	2
IPI00028514	Q541A4	folate hydrolase 1 isoform 1	84506	LQDFDKSNPIVLR	4758398	73	91.2774	y7	13	-0.752671	2
IPI00028514	Q541A4	folate hydrolase 1 isoform 1	84506	YVILGGHR	4758398	33	63.3898	y6	8	0.432068	2
IPI00028514	Q541A4	folate hydrolase 1 isoform 1	84506	LGIASGR	4758398	28	50.3874	y5	7	-0.304287	2
IPI00028514	Q541A4	folate hydrolase 1 isoform 1	84506	FSGYPLYHSVYETYELVEK	4758398	28	28		19	0.970684	3
IPI00028514	Q541A4	folate hydrolase 1 isoform 1	84506	MWNLLHETDSAVATAR	4758398	73	146.26	y11	16	1.65689	2
IPI00028514	Q541A4	folate hydrolase 1 isoform 1	84506	LGSGNDFEVFFQR	4758398	67	129.293	y4	13	1.62143	2
IPI00028514	Q541A4	folate hydrolase 1 isoform 1	84506	MMNDQLMFLER	4758398	61	105.511	y4	11	1.18811	2
IPI00028514	Q541A4	folate hydrolase 1 isoform 1	84506	SPSPEFSGMPR	4758398	54	104.519	P y8	11	-0.0554371	2
IPI00028514	Q541A4	folate hydrolase 1 isoform 1	84506	FYDPMFK	4758398	33	102.759	y5	7	1.8012	2
IPI00028514	Q541A4	folate hydrolase 1 isoform 1	84506	MHIHSTNEVTR	4758398	48	86.4779	y8	11	2.29595	2
IPI00028514	Q541A4	folate hydrolase 1 isoform 1	84506	HVIYAPSSHNK	4758398	37	81.9008	y9	11	0.81733	2
IPI00290396	P49221	Protein-glutamine glutamyltransferase 4 (Transglutaminase-4) (TGase 4) (Prostate transglutaminase) (TGP) (TG(P)) (Prostate-specific transglutaminase) (Fibrinoligase)	77951	SVTGFDSAHDTER	3915892	89	277.673	y++11	13	0.654643	2
IPI00242956		Fc fragment of IgG binding protein	596522	VTLQPYNVAQLQSSVDLSGSK	4503681	95	171.617	P y++17	21	-0.342116	2
IPI00290396	P49221	Protein-glutamine glutamyltransferase 4 (Transglutaminase-4) (TGase 4) (Prostate transglutaminase) (TGP) (TG(P)) (Prostate-specific transglutaminase) (Fibrinoligase)	77951	TSQIQGQVSEVTLTLDSK	3915892	117	148.724	y10	18	0.871702	2
IPI00290396	P49221	Protein-glutamine glutamyltransferase 4 (Transglutaminase-4) (TGase 4) (Prostate transglutaminase) (TGP) (TG(P)) (Prostate-specific transglutaminase) (Fibrinoligase)	77951	GQGVLIGNWTGDYEGGTAPYK	3915892	105	123.62	y12	21	1.54856	2
IPI00290396	P49221	Protein-glutamine glutamyltransferase 4 (Transglutaminase-4) (TGase 4) (Prostate transglutaminase) (TGP) (TG(P)) (Prostate-specific transglutaminase) (Fibrinoligase)	77951	FSLESLGISSLQTSDHGTVQPGETIQSQIK	3915892	62	123.224	y++24	30	-0.369359	3
IPI00418433	P49327	Fatty acid synthase [Includes: [Acyl-carrier-protein] S-acetyltransferase ; [Acyl-carrier-protein] S-malonyltransferase ; 3-oxoacyl-[acyl-carrier-protein] synthase ; 3-oxoacyl-[acyl-carrier-protein] reductase ; 3-hydroxypalmitoyl-[acyl-carrier-protein] de	275850	MVVPGLDGAQIPR	67476453	56	121.001	P y++10	13	1.28872	2
IPI00290396	P49221	Protein-glutamine glutamyltransferase 4 (Transglutaminase-4) (TGase 4) (Prostate transglutaminase) (TGP) (TG(P)) (Prostate-specific transglutaminase) (Fibrinoligase)	77951	NTLAIPLTDVK	3915892	39	116.596	P y6	11	0.488307	2
IPI00290396	P49221	Protein-glutamine glutamyltransferase 4 (Transglutaminase-4) (TGase 4) (Prostate transglutaminase) (TGP) (TG(P)) (Prostate-specific transglutaminase) (Fibrinoligase)	77951	GYDGWQAVDATPQER	3915892	48	110.293	P y4	15	-0.811584	2
IPI00242956		Fc fragment of IgG binding protein	596522	CPGLQNTIPWYR	4503681	46	108.293	P y4	12	2.07351	2
IPI00242956		Fc fragment of IgG binding protein	596522	VVAEVQICHGK	4503681	38	107.573	y++9	11	-0.502969	2
IPI00242956		Fc fragment of IgG binding protein	596522	VTVNGVDMK	4503681	52	107.283	y7	9	-0.0436835	2
IPI00242956		Fc fragment of IgG binding protein	596522	GNPAVSYVR	4503681	44	106.293	y4	9	0.311389	2
IPI00242956		Fc fragment of IgG binding protein	596522	GSQAVSYTR	4503681	61	105.511	y4	9	-0.26285	2
IPI00418433	P49327	Fatty acid synthase [Includes: [Acyl-carrier-protein] S-acetyltransferase ; [Acyl-carrier-protein] S-malonyltransferase ; 3-oxoacyl-[acyl-carrier-protein] synthase ; 3-oxoacyl-[acyl-carrier-protein] reductase ; 3-hydroxypalmitoyl-[acyl-carrier-protein] de	275850	FPQLDSTSFANSR	67476453	88	104.761	y9	13	0.688366	2
IPI00290396	P49221	Protein-glutamine glutamyltransferase 4 (Transglutaminase-4) (TGase 4) (Prostate transglutaminase) (TGP) (TG(P)) (Prostate-specific transglutaminase) (Fibrinoligase)	77951	NLTVDTYVNENGEK	3915892	74	104.652	y10	14	1.38705	2
IPI00242956		Fc fragment of IgG binding protein	596522	VAVIVSNDHAGK	4503681	62	104.151	y7	12	-0.555164	2
IPI00418433	P49327	Fatty acid synthase [Includes: [Acyl-carrier-protein] S-acetyltransferase ; [Acyl-carrier-protein] S-malonyltransferase ; 3-oxoacyl-[acyl-carrier-protein] synthase ; 3-oxoacyl-[acyl-carrier-protein] reductase ; 3-hydroxypalmitoyl-[acyl-carrier-protein] de	275850	GTPLISPLIK	67476453	34	103.759	y5	10	-0.756518	2
IPI00418433	P49327	Fatty acid synthase [Includes: [Acyl-carrier-protein] S-acetyltransferase ; [Acyl-carrier-protein] S-malonyltransferase ; 3-oxoacyl-[acyl-carrier-protein] synthase ; 3-oxoacyl-[acyl-carrier-protein] reductase ; 3-hydroxypalmitoyl-[acyl-carrier-protein] de	275850	VVVQVLAEEPEAVLK	67476453	57	101.901	y9	15	0.00678205	2
IPI00418433	P49327	Fatty acid synthase [Includes: [Acyl-carrier-protein] S-acetyltransferase ; [Acyl-carrier-protein] S-malonyltransferase ; 3-oxoacyl-[acyl-carrier-protein] synthase ; 3-oxoacyl-[acyl-carrier-protein] reductase ; 3-hydroxypalmitoyl-[acyl-carrier-protein] de	275850	VGDPQELNGITR	67476453	43	99.7399	P y++9	12	1.88581	2
IPI00290396	P49221	Protein-glutamine glutamyltransferase 4 (Transglutaminase-4) (TGase 4) (Prostate transglutaminase) (TGP) (TG(P)) (Prostate-specific transglutaminase) (Fibrinoligase)	77951	NVLDCCISLLTESSLKPTDR	3915892	28	98.1851	y++18	20	0.783142	3
IPI00242956		Fc fragment of IgG binding protein	596522	AGVQVWLGANGK	4503681	64	94.3898	y7	12	0.0884331	2
IPI00290396	P49221	Protein-glutamine glutamyltransferase 4 (Transglutaminase-4) (TGase 4) (Prostate transglutaminase) (TGP) (TG(P)) (Prostate-specific transglutaminase) (Fibrinoligase)	77951	GQVFHLR	3915892	32	94.2928	y4	7	-0.0855669	2
IPI00290396	P49221	Protein-glutamine glutamyltransferase 4 (Transglutaminase-4) (TGase 4) (Prostate transglutaminase) (TGP) (TG(P)) (Prostate-specific transglutaminase) (Fibrinoligase)	77951	HTLVVLDPR	3915892	51	93.1508	b7	9	-0.304214	2
IPI00242956		Fc fragment of IgG binding protein	596522	VDLPAEK	4503681	40	92.947	y5	7	-0.425873	2
IPI00242956		Fc fragment of IgG binding protein	596522	VSYVGLVTVR	4503681	76	88.845	y6	10	-0.734679	2
IPI00242956		Fc fragment of IgG binding protein	596522	LDPQGAVR	4503681	41	87.7694	P y6	8	-0.00421318	2
IPI00418433	P49327	Fatty acid synthase [Includes: [Acyl-carrier-protein] S-acetyltransferase ; [Acyl-carrier-protein] S-malonyltransferase ; 3-oxoacyl-[acyl-carrier-protein] synthase ; 3-oxoacyl-[acyl-carrier-protein] reductase ; 3-hydroxypalmitoyl-[acyl-carrier-protein] de	275850	QELSFAAR	67476453	34	86.947	y5	8	-0.078764	2
IPI00418433	P49327	Fatty acid synthase [Includes: [Acyl-carrier-protein] S-acetyltransferase ; [Acyl-carrier-protein] S-malonyltransferase ; 3-oxoacyl-[acyl-carrier-protein] synthase ; 3-oxoacyl-[acyl-carrier-protein] reductase ; 3-hydroxypalmitoyl-[acyl-carrier-protein] de	275850	VYQWDDPDPR	67476453	36	84.4779	b8	10	-0.650606	2
IPI00418433	P49327	Fatty acid synthase [Includes: [Acyl-carrier-protein] S-acetyltransferase ; [Acyl-carrier-protein] S-malonyltransferase ; 3-oxoacyl-[acyl-carrier-protein] synthase ; 3-oxoacyl-[acyl-carrier-protein] reductase ; 3-hydroxypalmitoyl-[acyl-carrier-protein] de	275850	DPSQQELPR	67476453	43	81.1758	y5	9	-0.23584	2
IPI00418433	P49327	Fatty acid synthase [Includes: [Acyl-carrier-protein] S-acetyltransferase ; [Acyl-carrier-protein] S-malonyltransferase ; 3-oxoacyl-[acyl-carrier-protein] synthase ; 3-oxoacyl-[acyl-carrier-protein] reductase ; 3-hydroxypalmitoyl-[acyl-carrier-protein] de	275850	GNAGQSNYGFANSAMER	67476453	69	78.2827	y9	17	1.15639	2
IPI00242956		Fc fragment of IgG binding protein	596522	VLVENEHR	4503681	54	76.3874	y6	8	-0.383703	2
IPI00242956		Fc fragment of IgG binding protein	596522	ASQHGSDVVIETDFGLR	4503681	75	75		17	-0.778189	2
IPI00290396	P49221	Protein-glutamine glutamyltransferase 4 (Transglutaminase-4) (TGase 4) (Prostate transglutaminase) (TGP) (TG(P)) (Prostate-specific transglutaminase) (Fibrinoligase)	77951	DITYEYK	3915892	28	74.7694	y6	7	0.505463	1
IPI00418433	P49327	Fatty acid synthase [Includes: [Acyl-carrier-protein] S-acetyltransferase ; [Acyl-carrier-protein] S-malonyltransferase ; 3-oxoacyl-[acyl-carrier-protein] synthase ; 3-oxoacyl-[acyl-carrier-protein] reductase ; 3-hydroxypalmitoyl-[acyl-carrier-protein] de	275850	VFTTVGSAEKR	67476453	47	69.3874	y6	11	0.182635	2
IPI00418433	P49327	Fatty acid synthase [Includes: [Acyl-carrier-protein] S-acetyltransferase ; [Acyl-carrier-protein] S-malonyltransferase ; 3-oxoacyl-[acyl-carrier-protein] synthase ; 3-oxoacyl-[acyl-carrier-protein] reductase ; 3-hydroxypalmitoyl-[acyl-carrier-protein] de	275850	AFEVSENGNLVVSGK	67476453	60	68.1051	y11	15	-0.591434	2
IPI00418433	P49327	Fatty acid synthase [Includes: [Acyl-carrier-protein] S-acetyltransferase ; [Acyl-carrier-protein] S-malonyltransferase ; 3-oxoacyl-[acyl-carrier-protein] synthase ; 3-oxoacyl-[acyl-carrier-protein] reductase ; 3-hydroxypalmitoyl-[acyl-carrier-protein] de	275850	GYAVLGGER	67476453	51	65.5509	y5	9	0.0059752	2
IPI00418433	P49327	Fatty acid synthase [Includes: [Acyl-carrier-protein] S-acetyltransferase ; [Acyl-carrier-protein] S-malonyltransferase ; 3-oxoacyl-[acyl-carrier-protein] synthase ; 3-oxoacyl-[acyl-carrier-protein] reductase ; 3-hydroxypalmitoyl-[acyl-carrier-protein] de	275850	SLLVNPEGPTLMR	67476453	53	63.4958	P y8	13	-0.335007	2
IPI00290396	P49221	Protein-glutamine glutamyltransferase 4 (Transglutaminase-4) (TGase 4) (Prostate transglutaminase) (TGP) (TG(P)) (Prostate-specific transglutaminase) (Fibrinoligase)	77951	TPSDHYNWQATLQNESGKEVTVAVTSSPNAILGK	3915892	38	61.5424	y10	34	-0.906146	3
IPI00242956		Fc fragment of IgG binding protein	596522	FAVLQENVAWGNGR	4503681	61	61		14	1.98172	2
IPI00418433	P49327	Fatty acid synthase [Includes: [Acyl-carrier-protein] S-acetyltransferase ; [Acyl-carrier-protein] S-malonyltransferase ; 3-oxoacyl-[acyl-carrier-protein] synthase ; 3-oxoacyl-[acyl-carrier-protein] reductase ; 3-hydroxypalmitoyl-[acyl-carrier-protein] de	275850	MEEVVIAGMSGK	67476453	60	60		12	-1.44997	2
IPI00242956		Fc fragment of IgG binding protein	596522	AYSHSVSLTR	4503681	55	56.7729	y6	10	2.24462	2
IPI00418433	P49327	Fatty acid synthase [Includes: [Acyl-carrier-protein] S-acetyltransferase ; [Acyl-carrier-protein] S-malonyltransferase ; 3-oxoacyl-[acyl-carrier-protein] synthase ; 3-oxoacyl-[acyl-carrier-protein] reductase ; 3-hydroxypalmitoyl-[acyl-carrier-protein] de	275850	DGVVRPLK	67476453	28	53.3428	y5	8	-0.696408	2
IPI00418433	P49327	Fatty acid synthase [Includes: [Acyl-carrier-protein] S-acetyltransferase ; [Acyl-carrier-protein] S-malonyltransferase ; 3-oxoacyl-[acyl-carrier-protein] synthase ; 3-oxoacyl-[acyl-carrier-protein] reductase ; 3-hydroxypalmitoyl-[acyl-carrier-protein] de	275850	LLEQGLR	67476453	27	52.3428	y5	7	0.435657	2
IPI00242956		Fc fragment of IgG binding protein	596522	LPVVLANGQIR	4503681	47	47		11	-0.705854	2
IPI00242956		Fc fragment of IgG binding protein	596522	LTYNHGGITGSR	4503681	40	45.1378	y7	12	0.12788	2
IPI00242956		Fc fragment of IgG binding protein	596522	GVWVNGLR	4503681	28	44.907	y4	8	-0.796222	2
IPI00418433	P49327	Fatty acid synthase [Includes: [Acyl-carrier-protein] S-acetyltransferase ; [Acyl-carrier-protein] S-malonyltransferase ; 3-oxoacyl-[acyl-carrier-protein] synthase ; 3-oxoacyl-[acyl-carrier-protein] reductase ; 3-hydroxypalmitoyl-[acyl-carrier-protein] de	275850	YSGTLNLDR	67476453	34	39.1378	y7	9	-0.912759	2
IPI00242956		Fc fragment of IgG binding protein	596522	RVSYVGLVTVR	4503681	27	32.1378	b7	11	0.648375	2
IPI00290396	P49221	Protein-glutamine glutamyltransferase 4 (Transglutaminase-4) (TGase 4) (Prostate transglutaminase) (TGP) (TG(P)) (Prostate-specific transglutaminase) (Fibrinoligase)	77951	EYILNDTGCHYVGAAR	3915892	27	193.281	y++12	16	-0.510925	3
IPI00290396	P49221	Protein-glutamine glutamyltransferase 4 (Transglutaminase-4) (TGase 4) (Prostate transglutaminase) (TGP) (TG(P)) (Prostate-specific transglutaminase) (Fibrinoligase)	77951	DITYEYKYPEGSSEER	3915892	78	150.158	P y8	16	-2.36403	2
IPI00418433	P49327	Fatty acid synthase [Includes: [Acyl-carrier-protein] S-acetyltransferase ; [Acyl-carrier-protein] S-malonyltransferase ; 3-oxoacyl-[acyl-carrier-protein] synthase ; 3-oxoacyl-[acyl-carrier-protein] reductase ; 3-hydroxypalmitoyl-[acyl-carrier-protein] de	275850	AQVADVVVSR	67476453	55	141.471	y8	10	0.170731	2
IPI00418433	P49327	Fatty acid synthase [Includes: [Acyl-carrier-protein] S-acetyltransferase ; [Acyl-carrier-protein] S-malonyltransferase ; 3-oxoacyl-[acyl-carrier-protein] synthase ; 3-oxoacyl-[acyl-carrier-protein] reductase ; 3-hydroxypalmitoyl-[acyl-carrier-protein] de	275850	VTAIHIDPATHR	67476453	43	140.239	y++10	12	-0.924258	3
IPI00242956		Fc fragment of IgG binding protein	596522	VNGVLTALPVSVADGR	4503681	60	132.158	P y8	16	0.827763	2
IPI00418433	P49327	Fatty acid synthase [Includes: [Acyl-carrier-protein] S-acetyltransferase ; [Acyl-carrier-protein] S-malonyltransferase ; 3-oxoacyl-[acyl-carrier-protein] synthase ; 3-oxoacyl-[acyl-carrier-protein] reductase ; 3-hydroxypalmitoyl-[acyl-carrier-protein] de	275850	KLQELSSK	67476453	38	131.686	y7	8	-0.0253346	2
IPI00242956		Fc fragment of IgG binding protein	596522	ISVAQGASK	4503681	65	128.741	y7	9	0.463771	2
IPI00290396	P49221	Protein-glutamine glutamyltransferase 4 (Transglutaminase-4) (TGase 4) (Prostate transglutaminase) (TGP) (TG(P)) (Prostate-specific transglutaminase) (Fibrinoligase)	77951	GFIIAEIVESK	3915892	81	116.444	c b8	11	-1.25429	2
IPI00290396	P49221	Protein-glutamine glutamyltransferase 4 (Transglutaminase-4) (TGase 4) (Prostate transglutaminase) (TGP) (TG(P)) (Prostate-specific transglutaminase) (Fibrinoligase)	77951	LEFSTGPNPSIAK	3915892	56	114.867	y8	13	-1.44737	2
IPI00242956		Fc fragment of IgG binding protein	596522	VAYDLVYYVR	4503681	55	107.947	y4	10	-0.018259	2
IPI00418433	P49327	Fatty acid synthase [Includes: [Acyl-carrier-protein] S-acetyltransferase ; [Acyl-carrier-protein] S-malonyltransferase ; 3-oxoacyl-[acyl-carrier-protein] synthase ; 3-oxoacyl-[acyl-carrier-protein] reductase ; 3-hydroxypalmitoyl-[acyl-carrier-protein] de	275850	VLQGDLVMNVYR	67476453	43	100.59	y++10	12	0.0907343	2
IPI00242956		Fc fragment of IgG binding protein	596522	GATTSPGVYELSSR	4503681	54	95.8463	P y9	14	-2.53776	2
IPI00290396	P49221	Protein-glutamine glutamyltransferase 4 (Transglutaminase-4) (TGase 4) (Prostate transglutaminase) (TGP) (TG(P)) (Prostate-specific transglutaminase) (Fibrinoligase)	77951	EVTVAVTSSPNAILGK	3915892	61	82.9013	y10	16	-0.543892	2
IPI00290396	P49221	Protein-glutamine glutamyltransferase 4 (Transglutaminase-4) (TGase 4) (Prostate transglutaminase) (TGP) (TG(P)) (Prostate-specific transglutaminase) (Fibrinoligase)	77951	YPEGSSEER	3915892	40	60.1096	y6	9	0.570103	2
IPI00290396	P49221	Protein-glutamine glutamyltransferase 4 (Transglutaminase-4) (TGase 4) (Prostate transglutaminase) (TGP) (TG(P)) (Prostate-specific transglutaminase) (Fibrinoligase)	77951	TGNHILK	3915892	27	38.5362	c b6	7	0.228807	2
IPI00418433	P49327	Fatty acid synthase [Includes: [Acyl-carrier-protein] S-acetyltransferase ; [Acyl-carrier-protein] S-malonyltransferase ; 3-oxoacyl-[acyl-carrier-protein] synthase ; 3-oxoacyl-[acyl-carrier-protein] reductase ; 3-hydroxypalmitoyl-[acyl-carrier-protein] de	275850	SDEAVKPFGLK	67476453	34	34		11	-0.686766	2
IPI00242956		Fc fragment of IgG binding protein	596522	YDLAFVVASQATK	4503681	32	32		13	0.706932	2
IPI00290396	P49221	Protein-glutamine glutamyltransferase 4 (Transglutaminase-4) (TGase 4) (Prostate transglutaminase) (TGP) (TG(P)) (Prostate-specific transglutaminase) (Fibrinoligase)	77951	AMCAMMSFEK	3915892	32	32		10	-0.816123	2
IPI00290396	P49221	Protein-glutamine glutamyltransferase 4 (Transglutaminase-4) (TGase 4) (Prostate transglutaminase) (TGP) (TG(P)) (Prostate-specific transglutaminase) (Fibrinoligase)	77951	ALGIPAR	3915892	28	28		7	0.214523	1
IPI00242956		Fc fragment of IgG binding protein	596522	SLAAYTAACQAAGVAVKPWR	4503681	52	182.954	y++15	20	1.44253	3
IPI00418433	P49327	Fatty acid synthase [Includes: [Acyl-carrier-protein] S-acetyltransferase ; [Acyl-carrier-protein] S-malonyltransferase ; 3-oxoacyl-[acyl-carrier-protein] synthase ; 3-oxoacyl-[acyl-carrier-protein] reductase ; 3-hydroxypalmitoyl-[acyl-carrier-protein] de	275850	TGTVSLEVR	67476453	81	170.002	y5	9	0.571979	2
IPI00290396	P49221	Protein-glutamine glutamyltransferase 4 (Transglutaminase-4) (TGase 4) (Prostate transglutaminase) (TGP) (TG(P)) (Prostate-specific transglutaminase) (Fibrinoligase)	77951	WTGSAPILQQYYNTK	3915892	71	157.27	P y10	15	-0.649564	2
IPI00290396	P49221	Protein-glutamine glutamyltransferase 4 (Transglutaminase-4) (TGase 4) (Prostate transglutaminase) (TGP) (TG(P)) (Prostate-specific transglutaminase) (Fibrinoligase)	77951	TYINSLAILDDEPVIR	3915892	87	150.741	y8	16	0.385926	2
IPI00290396	P49221	Protein-glutamine glutamyltransferase 4 (Transglutaminase-4) (TGase 4) (Prostate transglutaminase) (TGP) (TG(P)) (Prostate-specific transglutaminase) (Fibrinoligase)	77951	LVLNQPLQSYHQLK	3915892	53	147.802	P y9	14	0.108337	2
IPI00242956		Fc fragment of IgG binding protein	596522	AISGLTIDGHAVGAK	4503681	75	142.198	y10	15	1.54106	2
IPI00418433	P49327	Fatty acid synthase [Includes: [Acyl-carrier-protein] S-acetyltransferase ; [Acyl-carrier-protein] S-malonyltransferase ; 3-oxoacyl-[acyl-carrier-protein] synthase ; 3-oxoacyl-[acyl-carrier-protein] reductase ; 3-hydroxypalmitoyl-[acyl-carrier-protein] de	275850	AALQEELQLCK	67476453	66	135.755	y7	11	-0.543151	2
IPI00242956		Fc fragment of IgG binding protein	596522	NPQGPFATCQAVLSPSEYFR	4503681	64	133.755	y7	20	-2.18336	2
IPI00242956		Fc fragment of IgG binding protein	596522	LRVPAAYAASLCGLCGNYNQDPADDLK	4503681	69	130.363	P y6	27	-0.0609882	3
IPI00290396	P49221	Protein-glutamine glutamyltransferase 4 (Transglutaminase-4) (TGase 4) (Prostate transglutaminase) (TGP) (TG(P)) (Prostate-specific transglutaminase) (Fibrinoligase)	77951	QVMDHAFLLLSSER	3915892	73	111.478	y8	14	1.18857	2
IPI00290396	P49221	Protein-glutamine glutamyltransferase 4 (Transglutaminase-4) (TGase 4) (Prostate transglutaminase) (TGP) (TG(P)) (Prostate-specific transglutaminase) (Fibrinoligase)	77951	TPSDHYNWQATLQNESGK	3915892	71	106.444	y9	18	-1.42703	2
IPI00290396	P49221	Protein-glutamine glutamyltransferase 4 (Transglutaminase-4) (TGase 4) (Prostate transglutaminase) (TGP) (TG(P)) (Prostate-specific transglutaminase) (Fibrinoligase)	77951	IGQLLVCNCIFK	3915892	44	99.2834	y7	12	0.337486	2
IPI00418433	P49327	Fatty acid synthase [Includes: [Acyl-carrier-protein] S-acetyltransferase ; [Acyl-carrier-protein] S-malonyltransferase ; 3-oxoacyl-[acyl-carrier-protein] synthase ; 3-oxoacyl-[acyl-carrier-protein] reductase ; 3-hydroxypalmitoyl-[acyl-carrier-protein] de	275850	LQVVDQPLPVR	67476453	60	98.1758	P y5	11	1.31461	2
IPI00242956		Fc fragment of IgG binding protein	596522	TPDGSLLVR	4503681	65	95.3898	y7	9	0.168317	2
IPI00242956		Fc fragment of IgG binding protein	596522	LASVSVSR	4503681	61	94.7591	y6	8	1.14023	2
IPI00290396	P49221	Protein-glutamine glutamyltransferase 4 (Transglutaminase-4) (TGase 4) (Prostate transglutaminase) (TGP) (TG(P)) (Prostate-specific transglutaminase) (Fibrinoligase)	77951	RGQVFHLR	3915892	47	91.5113	y4	8	0.777997	3
IPI00418433	P49327	Fatty acid synthase [Includes: [Acyl-carrier-protein] S-acetyltransferase ; [Acyl-carrier-protein] S-malonyltransferase ; 3-oxoacyl-[acyl-carrier-protein] synthase ; 3-oxoacyl-[acyl-carrier-protein] reductase ; 3-hydroxypalmitoyl-[acyl-carrier-protein] de	275850	GVDLVLNSLAEEK	67476453	73	91.2774	y8	13	-0.946786	2
IPI00290396	P49221	Protein-glutamine glutamyltransferase 4 (Transglutaminase-4) (TGase 4) (Prostate transglutaminase) (TGP) (TG(P)) (Prostate-specific transglutaminase) (Fibrinoligase)	77951	FVFSEVNGDR	3915892	63	90.6861	y8	10	0.774463	2
IPI00418433	P49327	Fatty acid synthase [Includes: [Acyl-carrier-protein] S-acetyltransferase ; [Acyl-carrier-protein] S-malonyltransferase ; 3-oxoacyl-[acyl-carrier-protein] synthase ; 3-oxoacyl-[acyl-carrier-protein] reductase ; 3-hydroxypalmitoyl-[acyl-carrier-protein] de	275850	QQEQQVPILEK	67476453	32	84.947	P y5	11	-2.21929	2
IPI00242956		Fc fragment of IgG binding protein	596522	SRLPVSLSEGR	4503681	66	84.2774	P y8	11	0.775218	2
IPI00418433	P49327	Fatty acid synthase [Includes: [Acyl-carrier-protein] S-acetyltransferase ; [Acyl-carrier-protein] S-malonyltransferase ; 3-oxoacyl-[acyl-carrier-protein] synthase ; 3-oxoacyl-[acyl-carrier-protein] reductase ; 3-hydroxypalmitoyl-[acyl-carrier-protein] de	275850	EDGLAQQQTQLNLR	67476453	78	83.575	y6	14	0.447044	2
IPI00290396	P49221	Protein-glutamine glutamyltransferase 4 (Transglutaminase-4) (TGase 4) (Prostate transglutaminase) (TGP) (TG(P)) (Prostate-specific transglutaminase) (Fibrinoligase)	77951	KGDIFIVYDTR	3915892	47	81.1089	b9	11	0.523498	2
IPI00418433	P49327	Fatty acid synthase [Includes: [Acyl-carrier-protein] S-acetyltransferase ; [Acyl-carrier-protein] S-malonyltransferase ; 3-oxoacyl-[acyl-carrier-protein] synthase ; 3-oxoacyl-[acyl-carrier-protein] reductase ; 3-hydroxypalmitoyl-[acyl-carrier-protein] de	275850	QEPLLIGSTK	67476453	27	77.5191	P y8	10	3.28965	2
IPI00290396	P49221	Protein-glutamine glutamyltransferase 4 (Transglutaminase-4) (TGase 4) (Prostate transglutaminase) (TGP) (TG(P)) (Prostate-specific transglutaminase) (Fibrinoligase)	77951	SQGVFCCGPSPLTAIR	3915892	51	67.7611	y9	16	0.157819	2
IPI00418433	P49327	Fatty acid synthase [Includes: [Acyl-carrier-protein] S-acetyltransferase ; [Acyl-carrier-protein] S-malonyltransferase ; 3-oxoacyl-[acyl-carrier-protein] synthase ; 3-oxoacyl-[acyl-carrier-protein] reductase ; 3-hydroxypalmitoyl-[acyl-carrier-protein] de	275850	ELNLVLSVR	67476453	47	63.907	y4	9	-0.929323	2
IPI00418433	P49327	Fatty acid synthase [Includes: [Acyl-carrier-protein] S-acetyltransferase ; [Acyl-carrier-protein] S-malonyltransferase ; 3-oxoacyl-[acyl-carrier-protein] synthase ; 3-oxoacyl-[acyl-carrier-protein] reductase ; 3-hydroxypalmitoyl-[acyl-carrier-protein] de	275850	LGMLSPEGTCK	67476453	29	62.7591	P y6	11	1.96129	2
IPI00029343	Q9UHC6	cell recognition molecule Caspr2 precursor	150183	SPTPLNDDQWHR	7662350	64	289.274	P y++9	12	-1.22826	2
IPI00465313		ALPHA 2 MACROGLOBULIN VARIANT.	167505	FSGQLNSHGCFYQQVK		37	231.31	y++14	16	-0.940558	3
IPI00029343	Q9UHC6	cell recognition molecule Caspr2 precursor	150183	MSQIDISSGSGLNDGQWHEVR	7662350	76	216.398	y++17	21	1.16152	3
IPI00029343	Q9UHC6	cell recognition molecule Caspr2 precursor	150183	IVPLDWNGEGR	7662350	45	193.676	P y++9	11	-0.35867	2
IPI00291262	P10909	clusterin isoform 2	53031	QQTHMLDVMQDHFSR	42740907	46	187.705	y++8	15	-0.59941	3
IPI00465313		ALPHA 2 MACROGLOBULIN VARIANT.	167505	LLIYAVLPTGDVIGDSAK		56	170.666	P y11	18	1.81993	2
IPI00298793	O00462	Beta-mannosidase precursor (Mannanase) (Mannase)	101800	FQSAVLYAAQQSK	51338734	92	170.123	y8	13	-0.0770972	2
IPI00029343	Q9UHC6	cell recognition molecule Caspr2 precursor	150183	GGAGGWSPSDSDHYQWLQVDFGNRK	7662350	45	169.071	P y++18	25	-1.2612	3
IPI00298793	O00462	Beta-mannosidase precursor (Mannanase) (Mannase)	101800	YQVPPDCPPLVQK	51338734	33	151.168	P y++10	13	-0.600737	2
IPI00291262	P10909	clusterin isoform 2	53031	EILSVDCSTNNPSQAK	42740907	68	139.152	y11	16	1.37074	2
IPI00298793	O00462	Beta-mannosidase precursor (Mannanase) (Mannase)	101800	VSSTEDWSFNSK	51338734	85	137.947	y5	12	0.644482	2
IPI00291262	P10909	clusterin isoform 2	53031	ASSIIDELFQDR	42740907	74	136.293	y4	12	-0.738859	2
IPI00029343	Q9UHC6	cell recognition molecule Caspr2 precursor	150183	TNSPLQVK	7662350	54	131.596	y6	8	-1.04721	2
IPI00298793	O00462	Beta-mannosidase precursor (Mannanase) (Mannase)	101800	GSNWIPADSFQDR	51338734	35	128.686	P y8	13	-0.0496087	2
IPI00029343	Q9UHC6	cell recognition molecule Caspr2 precursor	150183	HELQHPIIAR	7662350	56	125.759	P y5	10	0.169048	2
IPI00029343	Q9UHC6	cell recognition molecule Caspr2 precursor	150183	NWKPYHQDGNIWAFPGNINSDGVVR	7662350	72	120.197	P y11	25	0.50739	3
IPI00291262	P10909	clusterin isoform 2	53031	RELDESLQVAER	42740907	64	114.519	y8	12	-0.120521	2
IPI00465313		ALPHA 2 MACROGLOBULIN VARIANT.	167505	VGFYESDVMGR		71	113.151	y7	11	-0.315439	2
IPI00465313		ALPHA 2 MACROGLOBULIN VARIANT.	167505	SLNEEAVKK		37	106.755	y7	9	-0.506615	2
IPI00465313		ALPHA 2 MACROGLOBULIN VARIANT.	167505	TAQEGDHGSHVYTK		66	104.478	y8	14	1.00609	2
IPI00029343	Q9UHC6	cell recognition molecule Caspr2 precursor	150183	TSESEGVILHGEGQQGDYITLELKK	7662350	39	102.648	y++20	25	-0.0351601	3
IPI00291262	P10909	clusterin isoform 2	53031	FMETVAEK	42740907	41	102.363	y6	8	0.0929254	2
IPI00465313		ALPHA 2 MACROGLOBULIN VARIANT.	167505	IAQWQSFQLEGGLK		65	100.444	y9	14	1.32245	2
IPI00291262	P10909	clusterin isoform 2	53031	YVNKEIQNAVNGVK	42740907	90	99.649	y9	14	1.00518	2
IPI00291262	P10909	clusterin isoform 2	53031	IDSLLENDRQQTHMLDVMQDHFSR	42740907	45	98.7898	y++17	24	-2.72406	3
IPI00029343	Q9UHC6	cell recognition molecule Caspr2 precursor	150183	LLNTPDGSPYTWWVGK	7662350	47	88.9173	P y12	16	0.373723	2
IPI00465313		ALPHA 2 MACROGLOBULIN VARIANT.	167505	MVSGFIPLKPTVK		32	87.2834	P y7	13	-0.0663926	2
IPI00029343	Q9UHC6	cell recognition molecule Caspr2 precursor	150183	KDAGFLSYK	7662350	36	86.5191	y8	9	0.24914	2
IPI00291262	P10909	clusterin isoform 2	53031	ELDESLQVAER	42740907	61	86.3428	y5	11	-0.664787	2
IPI00291262	P10909	clusterin isoform 2	53031	TLLSNLEEAK	42740907	58	85.6861	y8	10	-0.408382	2
IPI00029343	Q9UHC6	cell recognition molecule Caspr2 precursor	150183	DAGFLSYK	7662350	42	84.1508	y7	8	0.246821	1
IPI00029343	Q9UHC6	cell recognition molecule Caspr2 precursor	150183	QASLQVDR	7662350	53	82.4598	y4	8	-0.291979	2
IPI00291262	P10909	clusterin isoform 2	53031	ALQEYRK	42740907	44	73.4598	y4	7	-1.10393	2
IPI00465313		ALPHA 2 MACROGLOBULIN VARIANT.	167505	SSGSLLNNAIK		39	72.7591	y6	11	-1.38219	2
IPI00291262	P10909	clusterin isoform 2	53031	EDALNETR	42740907	42	71.4598	y4	8	1.60719	2
IPI00465313		ALPHA 2 MACROGLOBULIN VARIANT.	167505	YGAATFTR		34	63.4598	y4	8	-0.716146	2
IPI00029343	Q9UHC6	cell recognition molecule Caspr2 precursor	150183	KQISAIATQGR	7662350	58	62.8229	y8	11	2.50498	2
IPI00465313		ALPHA 2 MACROGLOBULIN VARIANT.	167505	AIGYLNTGYQR		40	62.3874	y6	11	-0.76038	2
IPI00465313		ALPHA 2 MACROGLOBULIN VARIANT.	167505	TEHPFTVEEFVLPK		29	48.8142	P y11	14	0.313425	2
IPI00465313		ALPHA 2 MACROGLOBULIN VARIANT.	167505	HYDGSYSTFGER		34	48.383	y10	12	-0.475455	2
IPI00465313		ALPHA 2 MACROGLOBULIN VARIANT.	167505	LVHVEEPHTETVR		45	45		13	0.0841536	2
IPI00465313		ALPHA 2 MACROGLOBULIN VARIANT.	167505	FQVDNNNR		30	42.845	y6	8	-0.623593	2
IPI00298793	O00462	Beta-mannosidase precursor (Mannanase) (Mannase)	101800	EAVGLCK	51338734	31	31		7	-2.03665	1
IPI00465313		ALPHA 2 MACROGLOBULIN VARIANT.	167505	TGTHGLLVK		30	30		9	-0.271811	2
IPI00029343	Q9UHC6	cell recognition molecule Caspr2 precursor	150183	VDNAPDQQNSHPDLAQEEIR	7662350	29	259.359	P y++16	20	0.552077	3
IPI00289983	Q96QM0	ACPP protein	48733	ESSWPQGFGQLTQLGMEQHYELGEYIR	13938615	31	206.37	y++19	27	-0.794036	3
IPI00289983	Q96QM0	ACPP protein	48733	LHPYKDFIATLGK	13938615	53	172.71	P y11	13	-2.16469	2
IPI00289983	Q96QM0	ACPP protein	48733	KFLNESYKHEQVYIR	13938615	44	169.179	y++13	15	-0.156169	3
IPI00291262	P10909	clusterin isoform 2	53031	LFDSDPITVTVPVEVSRK	42740907	27	159.247	y++16	18	-0.524217	3
IPI00298793	O00462	Beta-mannosidase precursor (Mannanase) (Mannase)	101800	TVELIEEPIKGSPGLSFYFK	51338734	37	150.877	y++15	20	-1.14637	3
IPI00289983	Q96QM0	ACPP protein	48733	LQGGVLVNEILNHMK	13938615	77	149.158	y8	15	-0.552915	2
IPI00291262	P10909	clusterin isoform 2	53031	TLLSNLEEAKK	42740907	42	148.408	y++9	11	-0.50695	2
IPI00289983	Q96QM0	ACPP protein	48733	FQELESETLKSEEFQK	13938615	92	142.519	y7	16	0.960959	2
IPI00029343	Q9UHC6	cell recognition molecule Caspr2 precursor	150183	YSSSDWVTQYR	7662350	87	139.947	y4	11	-0.553712	2
IPI00291262	P10909	clusterin isoform 2	53031	KKEDALNETR	42740907	59	136.932	y++9	10	-0.758341	2
IPI00289983	Q96QM0	ACPP protein	48733	LSGLHGQDLFGIWSK	13938615	64	135.152	y10	15	0.301172	2
IPI00289983	Q96QM0	ACPP protein	48733	ELSELSLLSLYGIHK	13938615	80	130.519	y7	15	0.809555	2
IPI00298793	O00462	Beta-mannosidase precursor (Mannanase) (Mannase)	101800	TILFYPWEPTSK	51338734	30	123.686	P y7	12	0.563224	2
IPI00289983	Q96QM0	ACPP protein	48733	SPIDTFPTDPIK	13938615	59	122.741	y7	12	-1.40034	2
IPI00298793	O00462	Beta-mannosidase precursor (Mannanase) (Mannase)	101800	FASEYGYQSWPSFSTLEK	51338734	72	118.614	P y8	18	3.68257	2
IPI00289983	Q96QM0	ACPP protein	48733	FVTLVFR	13938615	40	117.596	y5	7	1.00361	2
IPI00298793	O00462	Beta-mannosidase precursor (Mannanase) (Mannase)	101800	FSDNGFLMTEK	51338734	79	117.176	y4	11	-0.899361	2
IPI00029343	Q9UHC6	cell recognition molecule Caspr2 precursor	150183	GGAGGWSPSDSDHYQWLQVDFGNR	7662350	38	105.88	y++18	24	-2.31372	3
IPI00291262	P10909	clusterin isoform 2	53031	LANLTQGEDQYYLR	42740907	81	105.457	y8	14	-0.478362	2
IPI00291262	P10909	clusterin isoform 2	53031	KKKEDALNETR	42740907	66	104.176	y4	11	1.09339	3
IPI00289983	Q96QM0	ACPP protein	48733	GEYFVEMYYR	13938615	65	98.7591	y5	10	1.53439	2
IPI00298793	O00462	Beta-mannosidase precursor (Mannanase) (Mannase)	101800	FNDLNYR	51338734	37	98.3634	y5	7	-0.640232	2
IPI00298793	O00462	Beta-mannosidase precursor (Mannanase) (Mannase)	101800	DVNSIELR	51338734	42	97.2834	y6	8	1.13754	2
IPI00465313		ALPHA 2 MACROGLOBULIN VARIANT.	167505	NQGNTWLTAFVLK		78	96.6197	y11	13	3.84964	2
IPI00289983	Q96QM0	ACPP protein	48733	FQELESETLK	13938615	50	96.614	y8	10	-0.211842	2
IPI00289983	Q96QM0	ACPP protein	48733	DFIATLGK	13938615	40	95.2834	y6	8	0.935985	2
IPI00465313		ALPHA 2 MACROGLOBULIN VARIANT.	167505	VTAAPQSVCALR		36	94.8671	P y8	12	-0.0377458	2
IPI00289983	Q96QM0	ACPP protein	48733	FQELESETLKSEEFQKR	13938615	76	94.2774	y7	17	5.00365	2
IPI00289983	Q96QM0	ACPP protein	48733	LQGGVLVNEILNHMKR	13938615	52	92.4746	y9	16	0.614832	2
IPI00289983	Q96QM0	ACPP protein	48733	SRLQGGVLVNEILNHMKR	13938615	70	90.1096	y6	18	0.855976	3
IPI00465313		ALPHA 2 MACROGLOBULIN VARIANT.	167505	ATVLNYLPK		47	89.1508	y6	9	-0.603389	2
IPI00029343	Q9UHC6	cell recognition molecule Caspr2 precursor	150183	MNGVTLDLEER	7662350	61	88.6861	y7	11	-0.754349	2
IPI00289983	Q96QM0	ACPP protein	48733	LRELSELSLLSLYGIHK	13938615	61	88.6861	y7	17	-0.508598	3
IPI00029343	Q9UHC6	cell recognition molecule Caspr2 precursor	150183	KAPTEGHTR	7662350	34	86.947	y4	9	0.319131	3
IPI00289983	Q96QM0	ACPP protein	48733	RLHPYKDFIATLGK	13938615	67	85.2774	c b7	14	0.248503	2
IPI00289983	Q96QM0	ACPP protein	48733	FLNESYK	13938615	34	80.7694	y5	7	0.675644	2
IPI00289983	Q96QM0	ACPP protein	48733	ATQIPSYK	13938615	41	79.1758	P y4	8	-2.31654	1
IPI00298793	O00462	Beta-mannosidase precursor (Mannanase) (Mannase)	101800	YSFDITNVVR	51338734	68	77.649	y8	10	0.0536032	2
IPI00029343	Q9UHC6	cell recognition molecule Caspr2 precursor	150183	MLYSDTGR	7662350	29	71.1508	y6	8	0.504553	2
IPI00291262	P10909	clusterin isoform 2	53031	IDSLLENDR	42740907	37	70.7591	y5	9	-0.17978	2
IPI00291262	P10909	clusterin isoform 2	53031	TLIEKTNEER	42740907	37	70.7591	y5	10	0.539118	2
IPI00289983	Q96QM0	ACPP protein	48733	SRLQGGVLVNEILNHMK	13938615	69	69		17	-0.55188	2
IPI00289983	Q96QM0	ACPP protein	48733	HGDRSPIDTFPTDPIKESSWPQGFGQLTQLGMEQHYELGEYIR	13938615	64	64		43	1.88354	5
IPI00289983	Q96QM0	ACPP protein	48733	FLNESYKHEQVYIR	13938615	61	61		14	-0.802229	2
IPI00289983	Q96QM0	ACPP protein	48733	RATQIPSYKK	13938615	35	60.3428	c b4	10	0.307388	3
IPI00289983	Q96QM0	ACPP protein	48733	SEEFQKR	13938615	46	58.845	y5	7	1.31183	2
IPI00289983	Q96QM0	ACPP protein	48733	HGDRSPIDTFPTDPIK	13938615	55	55		16	0.28414	3
IPI00289983	Q96QM0	ACPP protein	48733	HEQVYIR	13938615	27	49.3874	y5	7	0.646855	2
IPI00289983	Q96QM0	ACPP protein	48733	RATQIPSYK	13938615	35	47.845	c b5 P	9	-1.76175	2
IPI00289983	Q96QM0	ACPP protein	48733	SPIDTFPTDPIKESSWPQGFGQLTQLGMEQHYELGEYIRK	13938615	34	34		40	-0.885285	5
IPI00291262	P10909	clusterin isoform 2	53031	FFTREPQDTYHYLPFSLPHR	42740907	34	34		20	2.43545	4
IPI00289983	Q96QM0	ACPP protein	48733	SPIDTFPTDPIKESSWPQGFGQLTQLGMEQHYELGEYIR	13938615	32	32		39	4.69174	4
IPI00291262	P10909	clusterin isoform 2	53031	EGDDDRTVCR	42740907	32	32		10	0.192386	2
IPI00465313		ALPHA 2 MACROGLOBULIN VARIANT.	167505	LPPNVVEESAR		60	267.613	P y++10	11	0.510071	2
IPI00465313		ALPHA 2 MACROGLOBULIN VARIANT.	167505	VDLSFSPSQSLPASHAHLR		35	210.582	y++15	19	0.222651	3
IPI00298793	O00462	Beta-mannosidase precursor (Mannanase) (Mannase)	101800	GSPGLSFYFK	51338734	43	191.517	P y++8	10	-0.0844265	2
IPI00029343	Q9UHC6	cell recognition molecule Caspr2 precursor	150183	TLKDVIALNFK	7662350	59	172.911	y++9	11	-0.306962	2
IPI00291262	P10909	clusterin isoform 2	53031	LFDSDPITVTVPVEVSR	42740907	92	169.596	P y6	17	-2.28192	2
IPI00465313		ALPHA 2 MACROGLOBULIN VARIANT.	167505	QQNAQGGFSSTQDTVVALHALSK		54	168.222	y++18	23	-1.26185	3
IPI00465313		ALPHA 2 MACROGLOBULIN VARIANT.	167505	VSVQLEASPAFLAVPVEK		70	153.876	P y4	18	1.39508	2
IPI00465313		ALPHA 2 MACROGLOBULIN VARIANT.	167505	SASNMAIVDVK		75	152.596	y6	11	1.08418	2
IPI00298793	O00462	Beta-mannosidase precursor (Mannanase) (Mannase)	101800	LQTQQTYSIELQPGKR	51338734	46	145.693	y++14	16	0.166755	3
IPI00029343	Q9UHC6	cell recognition molecule Caspr2 precursor	150183	HLGQTSNYYWIDPDGSGPLGPLK	7662350	45	145.072	P y++11	23	0.681325	3
IPI00298793	O00462	Beta-mannosidase precursor (Mannanase) (Mannase)	101800	LPQSTDPLR	51338734	34	144.499	P y++8	9	0.935108	2
IPI00291262	P10909	clusterin isoform 2	53031	VTTVASHTSDSDVPSGVTEVVVK	42740907	60	143.815	y11	23	-2.23243	2
IPI00291262	P10909	clusterin isoform 2	53031	KTLLSNLEEAKK	42740907	79	142.741	y8	12	-0.300118	2
IPI00298793	O00462	Beta-mannosidase precursor (Mannanase) (Mannase)	101800	GECHVNFVR	51338734	53	138.598	y++7	9	1.58529	2
IPI00465313		ALPHA 2 MACROGLOBULIN VARIANT.	167505	DTVIKPLLVEPEGLEK		44	138.591	P y11	16	-1.13491	2
IPI00029343	Q9UHC6	cell recognition molecule Caspr2 precursor	150183	TSESEGVILHGEGQQGDYITLELK	7662350	59	135.278	y++19	24	-2.11699	3
IPI00298793	O00462	Beta-mannosidase precursor (Mannanase) (Mannase)	101800	VNLILEGVDTVSK	51338734	76	134.867	y9	13	-1.43457	2
IPI00465313		ALPHA 2 MACROGLOBULIN VARIANT.	167505	NEDSLVFVQTDK		73	134.363	y6	12	0.419754	2
IPI00465313		ALPHA 2 MACROGLOBULIN VARIANT.	167505	QFSFPLSSEPFQGSYK		64	133.755	P y7	16	0.156396	2
IPI00298793	O00462	Beta-mannosidase precursor (Mannanase) (Mannase)	101800	VHTWSSLEPVCSR	51338734	63	132.759	P y5	13	-2.31702	2
IPI00029343	Q9UHC6	cell recognition molecule Caspr2 precursor	150183	DHLPVSQVVVGDTDR	7662350	66	131.549	P y12	15	-0.13938	2
IPI00298793	O00462	Beta-mannosidase precursor (Mannanase) (Mannase)	101800	IPFEISK	51338734	33	128.658	P y6	7	1.70733	2
IPI00465313		ALPHA 2 MACROGLOBULIN VARIANT.	167505	LLLQQVSLPELPGEYSMK		39	127.901	P y10	18	1.65061	2
IPI00298793	O00462	Beta-mannosidase precursor (Mannanase) (Mannase)	101800	GGEAVCLYEEPVSELLR	51338734	71	126.283	P y7	17	2.27977	2
IPI00291262	P10909	clusterin isoform 2	53031	KYNELLK	42740907	48	125.596	y6	7	0.620837	2
IPI00298793	O00462	Beta-mannosidase precursor (Mannanase) (Mannase)	101800	ILFNEVTIGETDNMFNR	51338734	108	123.481	y9	17	-0.537485	2
IPI00298793	O00462	Beta-mannosidase precursor (Mannanase) (Mannase)	101800	TVELIEEPIK	51338734	56	119.741	y8	10	-0.18125	2
IPI00029343	Q9UHC6	cell recognition molecule Caspr2 precursor	150183	ENFAILTIDGDEASAVR	7662350	80	117.985	y11	17	1.17864	2
IPI00298793	O00462	Beta-mannosidase precursor (Mannanase) (Mannase)	101800	ELVLAGDK	51338734	47	116.759	y5	8	1.27876	1
IPI00029343	Q9UHC6	cell recognition molecule Caspr2 precursor	150183	LNQDLFSVSFQFR	7662350	89	114.343	y5	13	0.838227	2
IPI00298793	O00462	Beta-mannosidase precursor (Mannanase) (Mannase)	101800	DTIYLTQVMQAQCVK	51338734	65	107.151	y7	15	1.09913	2
IPI00298793	O00462	Beta-mannosidase precursor (Mannanase) (Mannase)	101800	LLLQSVVDANMNTLR	51338734	95	104.283	y9	15	-2.29786	2
IPI00465313		ALPHA 2 MACROGLOBULIN VARIANT.	167505	FEVQVTVPK		48	103.283	y7	9	-0.854071	2
IPI00298793	O00462	Beta-mannosidase precursor (Mannanase) (Mannase)	101800	VTSELLR	51338734	32	101.759	y5	7	0.609697	2
IPI00029343	Q9UHC6	cell recognition molecule Caspr2 precursor	150183	DVIALNFK	7662350	45	97.947	y5	8	-2.15957	1
IPI00291262	P10909	clusterin isoform 2	53031	SGSGLVGR	42740907	69	94.3428	y5	8	1.38722	2
IPI00291262	P10909	clusterin isoform 2	53031	KTLLSNLEEAK	42740907	73	93.1096	y7	11	0.548728	2
IPI00298793	O00462	Beta-mannosidase precursor (Mannanase) (Mannase)	101800	QMLYQAGLHFK	51338734	53	91.1758	y5	11	0.394851	2
IPI00029343	Q9UHC6	cell recognition molecule Caspr2 precursor	150183	HYYWGGSGPGIQK	7662350	37	86.6828	y11	13	0.169809	2
IPI00465313		ALPHA 2 MACROGLOBULIN VARIANT.	167505	QGIPFFGQVR		40	82.1508	P y7	10	0.601248	2
IPI00291262	P10909	clusterin isoform 2	53031	RPHFFFPK	42740907	49	78.4598	y4	8	0.457855	3
IPI00291262	P10909	clusterin isoform 2	53031	EPQDTYHYLPFSLPHR	42740907	34	76.1508	P y7	16	-0.451235	2
IPI00029343	Q9UHC6	cell recognition molecule Caspr2 precursor	150183	QISAIATQGR	7662350	34	59.3428	y5	10	1.04161	2
IPI00298793	O00462	Beta-mannosidase precursor (Mannanase) (Mannase)	101800	NELEQSFHVTSLTDIY	51338734	54	54		16	1.74152	2
IPI00291262	P10909	clusterin isoform 2	53031	EIQNAVNGVK	42740907	52	52		10	1.146	1
IPI00029343	Q9UHC6	cell recognition molecule Caspr2 precursor	150183	DAGFLSYKDHLPVSQVVVGDTDR	7662350	45	45		23	-1.20687	3
IPI00298793	O00462	Beta-mannosidase precursor (Mannanase) (Mannase)	101800	DYVTLYVK	51338734	30	30		8	-0.318751	1
IPI00023814	Q92859	neogenin homolog 1	160601	GYAIGYGIGSPHAQTIK	4505375	40	222.222	y++13	17	-1.00872	3
IPI00305457	Q9P173	PRO2275	48436	VFSNGADLSGVTEEAPLKLSK	7770183	36	180.21	y++19	21	2.26549	3
IPI00003351	Q5T5G6	Extracellular matrix protein 1 precursor (Secretory component p85)	62232	QGETLNFLEIGYSR	48429255	116	178.293	y4	14	-0.410873	2
IPI00027223	Q6FHQ6	isocitrate dehydrogenase 1 (NADP+), soluble	46915	ATDFVVPGPGKVEITYTPSDGTQK	28178825	35	173.22	P y++18	24	1.24728	3
IPI00023814	Q92859	neogenin homolog 1	160601	IVKEHNLQVLGLVK	4505375	69	158.765	y++12	14	-0.330403	2
IPI00305457	Q9P173	PRO2275	48436	FNKPFVFLMIEQNTK	7770183	51	157.252	y++13	15	0.01186	2
IPI00023814	Q92859	neogenin homolog 1	160601	AYAASPTSITVTWETPVSGNGEIQNYK	4505375	66	154.828	y++16	27	-4.1548	3
IPI00305457	Q9P173	PRO2275	48436	LQHLENELTHDIITK	7770183	60	141.574	y++13	15	0.858592	2
IPI00023814	Q92859	neogenin homolog 1	160601	YSDEVELK	4505375	37	132.658	y6	8	-0.193792	2
IPI00003351	Q5T5G6	Extracellular matrix protein 1 precursor (Secretory component p85)	62232	AWEDTLDKYCDR	48429255	70	122.947	y5	12	1.30581	2
IPI00027223	Q6FHQ6	isocitrate dehydrogenase 1 (NADP+), soluble	46915	ISGGSVVEMQGDEMTR	28178825	87	121.109	y9	16	0.738157	2
IPI00027223	Q6FHQ6	isocitrate dehydrogenase 1 (NADP+), soluble	46915	CATITPDEKR	28178825	56	117.363	y6	10	-0.29086	2
IPI00003351	Q5T5G6	Extracellular matrix protein 1 precursor (Secretory component p85)	62232	AWEDTLDKYCDREYAVK	48429255	45	116.825	y++15	17	-2.27397	3
IPI00027223	Q6FHQ6	isocitrate dehydrogenase 1 (NADP+), soluble	46915	DIFQEIYDK	28178825	30	115.598	y7	9	0.135949	2
IPI00023814	Q92859	neogenin homolog 1	160601	VIGQDVVLPCVASGLPTPTIK	4505375	40	111.805	P y13	21	1.08635	2
IPI00023814	Q92859	neogenin homolog 1	160601	NGDMVIPSDYFK	4505375	50	111.363	P y6	12	-0.168156	2
IPI00003351	Q5T5G6	Extracellular matrix protein 1 precursor (Secretory component p85)	62232	NVALVSGDTENAK	48429255	72	110.478	y8	13	0.188356	2
IPI00023814	Q92859	neogenin homolog 1	160601	SIMIHWQPPAPATQNGQITGYK	4505375	61	104.854	P y++15	22	1.65268	3
IPI00027223	Q6FHQ6	isocitrate dehydrogenase 1 (NADP+), soluble	46915	TVEAEAAHGTVTR	28178825	75	100.343	y5	13	0.620586	2
IPI00305457	Q9P173	PRO2275	48436	KLYHSEAFTVNFGDTEEAKK	7770183	57	95.4779	y8	20	-1.11797	3
IPI00023814	Q92859	neogenin homolog 1	160601	LIVAGLPR	4505375	48	94.7694	y6	8	-0.203094	2
IPI00027223	Q6FHQ6	isocitrate dehydrogenase 1 (NADP+), soluble	46915	HAYGDQYR	28178825	33	94.3634	y6	8	-0.589028	2
IPI00027223	Q6FHQ6	isocitrate dehydrogenase 1 (NADP+), soluble	46915	GQETSTNPIASIFAWTR	28178825	85	93.3624	P y10	17	0.973946	2
IPI00305457	Q9P173	PRO2275	48436	QINDYVEK	7770183	31	93.2928	y4	8	-0.378167	2
IPI00027223	Q6FHQ6	isocitrate dehydrogenase 1 (NADP+), soluble	46915	CATITPDEK	28178825	51	89.1758	y5	9	-1.13307	2
IPI00023814	Q92859	neogenin homolog 1	160601	NEEALDTESSER	4505375	61	81.1096	y7	12	-0.711599	2
IPI00027223	Q6FHQ6	isocitrate dehydrogenase 1 (NADP+), soluble	46915	KISGGSVVEMQGDEMTR	28178825	47	81.1089	y9	17	-1.80322	2
IPI00027223	Q6FHQ6	isocitrate dehydrogenase 1 (NADP+), soluble	46915	VTYLVHNFEEGGGVAMGMYNQDK	28178825	56	80.4566	y9	23	1.19187	2
IPI00027223	Q6FHQ6	isocitrate dehydrogenase 1 (NADP+), soluble	46915	DLAACIK	28178825	31	77.7694	y6	7	-1.22257	1
IPI00305457	Q9P173	PRO2275	48436	KQINDYVEK	7770183	41	71.3898	y7	9	-0.289718	2
IPI00027223	Q6FHQ6	isocitrate dehydrogenase 1 (NADP+), soluble	46915	SPNGTIR	28178825	32	70.1758	y5	7	-0.757204	2
IPI00027223	Q6FHQ6	isocitrate dehydrogenase 1 (NADP+), soluble	46915	GLPNVQR	28178825	31	69.1758	P y5	7	-0.27197	2
IPI00003351	Q5T5G6	Extracellular matrix protein 1 precursor (Secretory component p85)	62232	QLRPEHFQEVGYAAPPSPPLSR	48429255	37	64.6861	P y8	22	1.25522	3
IPI00023814	Q92859	neogenin homolog 1	160601	HGSGESSAPLRVETQPEVQLPGPAPNLR	4505375	53	63.4958	P y8	28	1.3639	3
IPI00023814	Q92859	neogenin homolog 1	160601	EHNLQVLGLVK	4505375	46	62.7611	y9	11	-1.4647	2
IPI00027223	Q6FHQ6	isocitrate dehydrogenase 1 (NADP+), soluble	46915	DAAEAIK	28178825	37	62.3428	b5	7	0.505744	1
IPI00003351	Q5T5G6	Extracellular matrix protein 1 precursor (Secretory component p85)	62232	SQGGWGHR	48429255	48	60.845	y6	8	0.250395	2
IPI00023814	Q92859	neogenin homolog 1	160601	HGSGESSAPLR	4505375	45	59.9116	y10	11	0.727753	2
IPI00023814	Q92859	neogenin homolog 1	160601	GTDKEQDVDVSSHSYTINGLK	4505375	37	55.2774	y8	21	0.966805	3
IPI00305457	Q9P173	PRO2275	48436	FLENEDR	7770183	39	53.5509	y5	7	-0.442687	2
IPI00023814	Q92859	neogenin homolog 1	160601	TLSDVPSAAPQNLSLEVR	4505375	46	52.6603	P y13	18	-2.44621	2
IPI00023814	Q92859	neogenin homolog 1	160601	GTDKEQDVDVSSHSYTINGLKK	4505375	42	48.6603	y++13	22	-0.212294	3
IPI00003351	Q5T5G6	Extracellular matrix protein 1 precursor (Secretory component p85)	62232	SHTNRLECAK	48429255	28	48.1096	b7	10	0.707239	2
IPI00305457	Q9P173	PRO2275	48436	GKWERPFEVKDTEEEDFHVDQVTTVK	7770183	47	47		26	-0.162668	3
IPI00003351	Q5T5G6	Extracellular matrix protein 1 precursor (Secretory component p85)	62232	RAPYPNYDR	48429255	36	46.4958	b8	9	0.283342	2
IPI00023814	Q92859	neogenin homolog 1	160601	QPLLLDDR	4505375	44	44		8	0.0928212	2
IPI00003351	Q5T5G6	Extracellular matrix protein 1 precursor (Secretory component p85)	62232	LLPAQLPAEKEVGPPLPQEAVPLQK	48429255	42	42		25	0.551191	3
IPI00027223	Q6FHQ6	isocitrate dehydrogenase 1 (NADP+), soluble	46915	DATNDQVTK	28178825	33	38.1378	y7	9	0.514003	2
IPI00023814	Q92859	neogenin homolog 1	160601	DVTVVSK	4505375	38	38		7	1.37068	1
IPI00023814	Q92859	neogenin homolog 1	160601	VLPDPEVISDLVFLK	4505375	28	214.24	P y++13	15	1.72732	2
IPI00027223	Q6FHQ6	isocitrate dehydrogenase 1 (NADP+), soluble	46915	LVSGWVKPIIIGR	28178825	50	200.122	y++11	13	1.24784	3
IPI00023814	Q92859	neogenin homolog 1	160601	YYTIENLDPSSHYVITLK	4505375	37	195.15	y++16	18	-2.04864	3
IPI00003351	Q5T5G6	Extracellular matrix protein 1 precursor (Secretory component p85)	62232	LLPAQLPAEK	48429255	53	154.822	P y8	10	2.06557	2
IPI00027223	Q6FHQ6	isocitrate dehydrogenase 1 (NADP+), soluble	46915	LIDDMVAQAMK	28178825	73	153.542	y9	11	-0.162936	2
IPI00027223	Q6FHQ6	isocitrate dehydrogenase 1 (NADP+), soluble	46915	SEGGFIWACK	28178825	66	152.471	y8	10	0.863442	2
IPI00003351	Q5T5G6	Extracellular matrix protein 1 precursor (Secretory component p85)	62232	APYPNYDRDILTIDIGR	48429255	44	151.821	P y++14	17	1.9367	3
IPI00003351	Q5T5G6	Extracellular matrix protein 1 precursor (Secretory component p85)	62232	LVWEEAMSR	48429255	57	150.686	y++7	9	0.470264	2
IPI00023814	Q92859	neogenin homolog 1	160601	SGSAPQSPGASIR	4505375	27	136.987	P y++9	13	1.35629	2
IPI00305457	Q9P173	PRO2275	48436	KLSSWVLLMK	7770183	63	135.158	y8	10	0.665445	2
IPI00027223	Q6FHQ6	isocitrate dehydrogenase 1 (NADP+), soluble	46915	SDYLNTFEFMDK	28178825	64	133.573	y8	12	1.62861	2
IPI00305457	Q9P173	PRO2275	48436	LYHSEAFTVNFGDTEEAKK	7770183	43	129.27	y++10	19	-0.992663	4
IPI00027223	Q6FHQ6	isocitrate dehydrogenase 1 (NADP+), soluble	46915	VEITYTPSDGTQK	28178825	58	116.867	y8	13	0.463936	2
IPI00305457	Q9P173	PRO2275	48436	LVDKFLEDVKK	7770183	38	116.123	y7	11	-0.229598	2
IPI00027223	Q6FHQ6	isocitrate dehydrogenase 1 (NADP+), soluble	46915	SQFEAQK	28178825	38	115.596	y5	7	0.59445	2
IPI00027223	Q6FHQ6	isocitrate dehydrogenase 1 (NADP+), soluble	46915	IIWELIK	28178825	32	109.596	y5	7	-0.965778	2
IPI00003351	Q5T5G6	Extracellular matrix protein 1 precursor (Secretory component p85)	62232	DILTIDIGR	48429255	34	97.7413	y7	9	0.94917	2
IPI00023814	Q92859	neogenin homolog 1	160601	VETQPEVQLPGPAPNLR	4505375	38	96.8671	P y8	17	-2.04395	2
IPI00023814	Q92859	neogenin homolog 1	160601	HGPGVSTPDVAVR	4505375	69	94.4443	y8	13	-1.3094	2
IPI00003351	Q5T5G6	Extracellular matrix protein 1 precursor (Secretory component p85)	62232	HPPSPTR	48429255	31	83.947	y4	7	1.18319	2
IPI00003351	Q5T5G6	Extracellular matrix protein 1 precursor (Secretory component p85)	62232	APYPNYDR	48429255	34	80.7694	P y5	8	-1.4591	2
IPI00027223	Q6FHQ6	isocitrate dehydrogenase 1 (NADP+), soluble	46915	FKDIFQEIYDKQYK	28178825	60	79.8142	c b10	14	1.2495	2
IPI00305457	Q9P173	PRO2275	48436	VVNPTQK	7770183	27	60.7591	y5	7	1.08523	2
IPI00023814	Q92859	neogenin homolog 1	160601	TIIVNWQPPSEANGK	4505375	49	49		15	2.83402	2
IPI00003351	Q5T5G6	Extracellular matrix protein 1 precursor (Secretory component p85)	62232	RAPYPNYDRDILTIDIGR	48429255	43	43		18	-0.696284	3
IPI00305457	Q9P173	PRO2275	48436	FLENEDRR	7770183	42	42		8	-0.0797401	2
IPI00003351	Q5T5G6	Extracellular matrix protein 1 precursor (Secretory component p85)	62232	VTPNLMGHLCGNQR	48429255	63	290.03	P y++12	14	2.31237	2
IPI00305457	Q9P173	PRO2275	48436	WERPFEVKDTEEEDFHVDQVTTVK	7770183	53	174.971	y++10	24	-1.12105	4
IPI00305457	Q9P173	PRO2275	48436	DTEEEDFHVDQVTTVK	7770183	89	173.263	y++15	16	1.2772	2
IPI00305457	Q9P173	PRO2275	48436	VFSNGADLSGVTEEAPLK	7770183	131	172.846	y10	18	-0.969519	2
IPI00003351	Q5T5G6	Extracellular matrix protein 1 precursor (Secretory component p85)	62232	ELPSLQHPNEQK	48429255	34	168.079	P y++10	12	-0.296042	2
IPI00003351	Q5T5G6	Extracellular matrix protein 1 precursor (Secretory component p85)	62232	ACPSHQPDISSGLELPFPPGVPTLDNIK	48429255	33	159.361	P y++11	28	1.15492	3
IPI00305457	Q9P173	PRO2275	48436	LSSWVLLMK	7770183	63	148.598	y7	9	0.529932	2
IPI00003351	Q5T5G6	Extracellular matrix protein 1 precursor (Secretory component p85)	62232	QHVVYGPWNLPQSSYSHLTR	48429255	31	142.873	y++16	20	-0.844111	3
IPI00027223	Q6FHQ6	isocitrate dehydrogenase 1 (NADP+), soluble	46915	FKDIFQEIYDK	28178825	58	138.542	y9	11	-1.00642	2
IPI00023814	Q92859	neogenin homolog 1	160601	GMGPMSEAVQFR	4505375	49	137.901	y++10	12	0.845945	2
IPI00003351	Q5T5G6	Extracellular matrix protein 1 precursor (Secretory component p85)	62232	ELLALIQLER	48429255	91	129.176	y5	10	-0.0493017	2
IPI00027223	Q6FHQ6	isocitrate dehydrogenase 1 (NADP+), soluble	46915	DAAEAIKK	28178825	51	128.596	y6	8	0.653076	2
IPI00003351	Q5T5G6	Extracellular matrix protein 1 precursor (Secretory component p85)	62232	LDGFPPGRPSPDNLNQICLPNR	48429255	27	126.633	P y++18	22	0.38284	3
IPI00305457	Q9P173	PRO2275	48436	TLNQPDSQLQLTTGNGLFLSEGLK	7770183	107	125.072	y12	24	-1.85907	2
IPI00305457	Q9P173	PRO2275	48436	LSITGTYDLK	7770183	53	122.755	y7	10	0.799389	2
IPI00305457	Q9P173	PRO2275	48436	GTEAAGAMFLEAIPMSIPPEVK	7770183	49	118.573	P y9	22	0.400774	2
IPI00003351	Q5T5G6	Extracellular matrix protein 1 precursor (Secretory component p85)	62232	EVGPPLPQEAVPLQK	48429255	35	118.375	P y9	15	-0.986331	2
IPI00023814	Q92859	neogenin homolog 1	160601	QLLPDGSLFISNVVHSK	4505375	76	118.151	y7	17	2.09228	2
IPI00003351	Q5T5G6	Extracellular matrix protein 1 precursor (Secretory component p85)	62232	AWEDTLDK	48429255	31	114.876	y4	8	0.386707	1
IPI00305457	Q9P173	PRO2275	48436	LGMFNIQHCK	7770183	43	110.198	y++9	10	-0.000802	2
IPI00003351	Q5T5G6	Extracellular matrix protein 1 precursor (Secretory component p85)	62232	FSCFQEEAPQPHYQLR	48429255	61	107.769	P y6	16	0.12083	2
IPI00305457	Q9P173	PRO2275	48436	FLEDVKK	7770183	37	106.759	y5	7	-0.181426	2
IPI00305457	Q9P173	PRO2275	48436	SVLGQLGITK	7770183	43	106.741	y8	10	0.0601218	2
IPI00305457	Q9P173	PRO2275	48436	SPLFMGK	7770183	35	104.759	y5	7	0.513615	2
IPI00305457	Q9P173	PRO2275	48436	TDTSHHDQDHPTFNK	7770183	44	100.74	b9	15	-0.885448	2
IPI00003351	Q5T5G6	Extracellular matrix protein 1 precursor (Secretory component p85)	62232	LTFINDLCGPR	48429255	58	100.151	y7	11	1.44789	2
IPI00305457	Q9P173	PRO2275	48436	SASLHLPK	7770183	53	99.7694	y6	8	1.12603	2
IPI00305457	Q9P173	PRO2275	48436	AVLTIDEK	7770183	45	97.947	y5	8	-0.976004	1
IPI00023814	Q92859	neogenin homolog 1	160601	ITWADNSLPK	4505375	45	95.5191	y++8	10	-0.454707	2
IPI00027223	Q6FHQ6	isocitrate dehydrogenase 1 (NADP+), soluble	46915	SIEDFAHSSFQMALSK	28178825	53	93.4746	y10	16	1.19488	2
IPI00027223	Q6FHQ6	isocitrate dehydrogenase 1 (NADP+), soluble	46915	ATDFVVPGPGK	28178825	38	90.947	P y5	11	0.409545	2
IPI00023814	Q92859	neogenin homolog 1	160601	DVVASLVSTR	4505375	69	85.907	y4	10	1.40975	2
IPI00305457	Q9P173	PRO2275	48436	LVDKFLEDVK	7770183	43	81.4779	b8	10	1.47592	2
IPI00003351	Q5T5G6	Extracellular matrix protein 1 precursor (Secretory component p85)	62232	FCEAEFSVK	48429255	39	81.1508	y7	9	-1.00135	2
IPI00003351	Q5T5G6	Extracellular matrix protein 1 precursor (Secretory component p85)	62232	NLPATDPLQR	48429255	41	79.4779	P y8	10	-0.0970097	2
IPI00027223	Q6FHQ6	isocitrate dehydrogenase 1 (NADP+), soluble	46915	NILGGTVFR	28178825	42	53.5362	y7	9	-0.109169	2
IPI00023814	Q92859	neogenin homolog 1	160601	YTEYSFR	4505375	27	41.5509	y5	7	0.132617	2
IPI00418163	Q6U2E9	complement component 4B preproprotein	194170	LQETSNWLLSQQQADGSFQDLSPVIHR	67782351	76	152.278	y++19	27	0.0306795	3
IPI00382470	Q5CAQ7	heat shock 90kDa protein 1, alpha isoform 1	98622	GVVDSEDLPLNISR	63029937	87	133.769	P y6	14	-0.23004	2
IPI00418163	Q6U2E9	complement component 4B preproprotein	194170	YIYGKPVQGVAYVR	67782351	45	131.471	P y9	14	0.357968	2
IPI00166729	Q5XKQ4	Alpha-2-glycoprotein 1, zinc	34451	CLAYDFYPGK	52790422	33	126.686	y8	10	-1.39304	2
IPI00166729	Q5XKQ4	Alpha-2-glycoprotein 1, zinc	34451	IDVHWTR	52790422	34	117.876	y4	7	-0.492395	2
IPI00418163	Q6U2E9	complement component 4B preproprotein	194170	VTASDPLDTLGSEGALSPGGVASLLR	67782351	91	116.444	P y9	26	1.93128	3
IPI00166729	Q5XKQ4	Alpha-2-glycoprotein 1, zinc	34451	AGEVQEPELR	52790422	51	113.293	P y4	10	-0.900084	2
IPI00166729	Q5XKQ4	Alpha-2-glycoprotein 1, zinc	34451	KSQPMGLWR	52790422	49	110.363	P y6	9	0.733495	2
IPI00166729	Q5XKQ4	Alpha-2-glycoprotein 1, zinc	34451	QVEGMEDWKQDSQLQK	52790422	53	109.74	y9	16	1.22429	2
IPI00382470	Q5CAQ7	heat shock 90kDa protein 1, alpha isoform 1	98622	ELISNSSDALDK	63029937	50	108.867	y9	12	-0.871667	2
IPI00166729	Q5XKQ4	Alpha-2-glycoprotein 1, zinc	34451	FGCEIENNR	52790422	68	97.4598	y4	9	0.237365	2
IPI00418163	Q6U2E9	complement component 4B preproprotein	194170	DFALLSLQVPLKDAK	67782351	44	96.96	y10	15	0.744744	2
IPI00166729	Q5XKQ4	Alpha-2-glycoprotein 1, zinc	34451	AYLEEECPATLRK	52790422	73	95.3874	P y6	13	-0.488355	2
IPI00166729	Q5XKQ4	Alpha-2-glycoprotein 1, zinc	34451	SSGAFWK	52790422	41	93.947	y5	7	-0.804862	2
IPI00166729	Q5XKQ4	Alpha-2-glycoprotein 1, zinc	34451	NILDRQDPPSVVVTSHQAPGEKK	52790422	37	92.2834	b7 P	23	1.8681	3
IPI00418163	Q6U2E9	complement component 4B preproprotein	194170	GLQDEDGYR	67782351	47	80.7591	y6	9	-0.558273	2
IPI00418163	Q6U2E9	complement component 4B preproprotein	194170	VDVQAGACEGK	67782351	48	78.3898	y7	11	-0.284322	2
IPI00382470	Q5CAQ7	heat shock 90kDa protein 1, alpha isoform 1	98622	ALLFVPR	63029937	36	74.1758	y5	7	-0.167341	2
IPI00418163	Q6U2E9	complement component 4B preproprotein	194170	GSSTWLTAFVLK	67782351	52	72.1096	y7	12	0.854278	2
IPI00418163	Q6U2E9	complement component 4B preproprotein	194170	KYVLPNFEVK	67782351	38	71.7591	P y6	10	-1.0658	2
IPI00166729	Q5XKQ4	Alpha-2-glycoprotein 1, zinc	34451	AKAYLEEECPATLRK	52790422	27	69.1508	y7	15	0.438719	2
IPI00418163	Q6U2E9	complement component 4B preproprotein	194170	GQIVFMNR	67782351	29	54.3428	y5	8	0.219502	2
IPI00418163	Q6U2E9	complement component 4B preproprotein	194170	LTVAAPPSGGPGFLSIERPDSRPPR	67782351	27	52.4842	P y++20	25	0.432895	3
IPI00418163	Q6U2E9	complement component 4B preproprotein	194170	QGSFQGGFR	67782351	35	49.5509	y5	9	0.347291	2
IPI00418163	Q6U2E9	complement component 4B preproprotein	194170	LGQYASPTAK	67782351	27	47.1096	y7	10	-0.257119	2
IPI00166729	Q5XKQ4	Alpha-2-glycoprotein 1, zinc	34451	QVEGMEDWK	52790422	46	46		9	0.970155	2
IPI00418163	Q6U2E9	complement component 4B preproprotein	194170	EGAIHREELVYELNPLDHR	67782351	29	43.5509	P y5	19	1.75349	3
IPI00418163	Q6U2E9	complement component 4B preproprotein	194170	ITPGKPYILTVPGHLDEMQLDIQAR	67782351	38	38		25	0.358354	4
IPI00166729	Q5XKQ4	Alpha-2-glycoprotein 1, zinc	34451	QDSQLQK	52790422	34	34		7	0.40252	2
IPI00418163	Q6U2E9	complement component 4B preproprotein	194170	SHALQLNNR	67782351	29	31.1275	y7	9	0.629546	2
IPI00382470	Q5CAQ7	heat shock 90kDa protein 1, alpha isoform 1	98622	EMLQQSK	63029937	30	30		7	-0.845874	2
IPI00418163	Q6U2E9	complement component 4B preproprotein	194170	TTNIQGINLLFSSR	67782351	30	30		14	2.15697	2
IPI00418163	Q6U2E9	complement component 4B preproprotein	194170	VFALDQK	67782351	30	30		7	-0.621515	1
IPI00166729	Q5XKQ4	Alpha-2-glycoprotein 1, zinc	34451	YYYDGKDYIEFNK	52790422	62	175.866	y++11	13	0.835873	2
IPI00166729	Q5XKQ4	Alpha-2-glycoprotein 1, zinc	34451	EIPAWVPFDPAAQITK	52790422	42	172.065	P y++10	16	0.606083	3
IPI00382470	Q5CAQ7	heat shock 90kDa protein 1, alpha isoform 1	98622	HSQFIGYPITLFVEK	63029937	27	162.861	P y++8	15	0.283474	3
IPI00166729	Q5XKQ4	Alpha-2-glycoprotein 1, zinc	34451	NILDRQDPPSVVVTSHQAPGEK	52790422	53	156.818	P y++15	22	-0.0419072	3
IPI00382470	Q5CAQ7	heat shock 90kDa protein 1, alpha isoform 1	98622	TLTIVDTGIGMTK	63029937	91	149.867	y8	13	-0.850431	2
IPI00166729	Q5XKQ4	Alpha-2-glycoprotein 1, zinc	34451	DYIEFNK	52790422	37	139.922	y6	7	1.18747	1
IPI00382470	Q5CAQ7	heat shock 90kDa protein 1, alpha isoform 1	98622	YIDQEELNK	63029937	57	135.123	y7	9	-0.740515	2
IPI00382470	Q5CAQ7	heat shock 90kDa protein 1, alpha isoform 1	98622	NPDDITNEEYGEFYK	63029937	75	121.798	y10	15	4.92696	2
IPI00166729	Q5XKQ4	Alpha-2-glycoprotein 1, zinc	34451	AREDIFMETLK	52790422	75	119.901	c b8	11	-1.52699	2
IPI00166729	Q5XKQ4	Alpha-2-glycoprotein 1, zinc	34451	WEAEPVYVQR	52790422	49	118.755	P y6	10	0.165409	2
IPI00382470	Q5CAQ7	heat shock 90kDa protein 1, alpha isoform 1	98622	DNSTMGYMAAK	63029937	54	109.283	y6	11	-0.640003	2
IPI00166729	Q5XKQ4	Alpha-2-glycoprotein 1, zinc	34451	SQPMGLWR	52790422	27	96.755	P y6	8	0.518233	2
IPI00382470	Q5CAQ7	heat shock 90kDa protein 1, alpha isoform 1	98622	FYEQFSK	63029937	34	95.3634	y5	7	-0.186925	2
IPI00382470	Q5CAQ7	heat shock 90kDa protein 1, alpha isoform 1	98622	EDQTEYLEER	63029937	39	85.7694	y5	10	1.38032	2
IPI00166729	Q5XKQ4	Alpha-2-glycoprotein 1, zinc	34451	QKWEAEPVYVQR	52790422	46	84.1758	y4	12	0.609096	3
IPI00382470	Q5CAQ7	heat shock 90kDa protein 1, alpha isoform 1	98622	RAPFDLFENR	63029937	46	79.7591	c b5	10	1.49727	2
IPI00382470	Q5CAQ7	heat shock 90kDa protein 1, alpha isoform 1	98622	HFSVEGQLEFR	63029937	43	65.6931	y9	11	0.414794	2
IPI00382470	Q5CAQ7	heat shock 90kDa protein 1, alpha isoform 1	98622	LGIHEDSQNR	63029937	34	45.5362	y6	10	0.602965	2
IPI00166729	Q5XKQ4	Alpha-2-glycoprotein 1, zinc	34451	YNSKDRK	52790422	30	42.845	y5	7	0.612667	2
IPI00382470	Q5CAQ7	heat shock 90kDa protein 1, alpha isoform 1	98622	HSQFIGYPITLFVEKER	63029937	42	42		17	3.58832	3
IPI00382470	Q5CAQ7	heat shock 90kDa protein 1, alpha isoform 1	98622	EGLELPEDEEEKKKQEEK	63029937	32	32		18	0.707209	3
IPI00166729	Q5XKQ4	Alpha-2-glycoprotein 1, zinc	34451	QDPPSVVVTSHQAPGEK	52790422	59	234.582	P y++15	17	0.559726	2
IPI00382470	Q5CAQ7	heat shock 90kDa protein 1, alpha isoform 1	98622	VILHLKEDQTEYLEER	63029937	48	197.816	y++14	16	-1.11021	3
IPI00382470	Q5CAQ7	heat shock 90kDa protein 1, alpha isoform 1	98622	HLEINPDHSIIETLR	63029937	91	194.117	P y10	15	0.24357	2
IPI00382470	Q5CAQ7	heat shock 90kDa protein 1, alpha isoform 1	98622	SLTNDWEDHLAVK	63029937	69	177.393	y++11	13	-0.186673	2
IPI00382470	Q5CAQ7	heat shock 90kDa protein 1, alpha isoform 1	98622	APFDLFENR	63029937	62	167.905	P y++8	9	0.123698	2
IPI00382470	Q5CAQ7	heat shock 90kDa protein 1, alpha isoform 1	98622	ELHINLIPNK	63029937	39	132.686	y++8	10	0.0353036	2
IPI00418163	Q6U2E9	complement component 4B preproprotein	194170	LLATLCSAEVCQCAEGK	67782351	74	129.283	y7	17	-0.0513392	2
IPI00418163	Q6U2E9	complement component 4B preproprotein	194170	GHLFLQTDQPIYNPGQR	67782351	33	126.686	P y++8	17	-0.667172	3
IPI00418163	Q6U2E9	complement component 4B preproprotein	194170	GPEVQLVAHSPWLK	67782351	68	123.283	y7	14	1.32898	2
IPI00418163	Q6U2E9	complement component 4B preproprotein	194170	ALEILQEEDLIDEDDIPVR	67782351	76	114.478	y8	19	-2.78763	2
IPI00166729	Q5XKQ4	Alpha-2-glycoprotein 1, zinc	34451	AYLEEECPATLR	52790422	59	111.947	P y5	12	0.0978854	2
IPI00418163	Q6U2E9	complement component 4B preproprotein	194170	FGLLDEDGKK	67782351	47	108.363	y6	10	0.259688	2
IPI00166729	Q5XKQ4	Alpha-2-glycoprotein 1, zinc	34451	HVEDVPAFQALGSLNDLQFFR	52790422	66	104.176	y5	21	2.82458	2
IPI00166729	Q5XKQ4	Alpha-2-glycoprotein 1, zinc	34451	DIVEYYNDSNGSHVLQGR	52790422	44	100.67	y++14	18	1.25367	3
IPI00382470	Q5CAQ7	heat shock 90kDa protein 1, alpha isoform 1	98622	ELISNSSDALDKIR	63029937	78	100.387	y6	14	1.329	2
IPI00382470	Q5CAQ7	heat shock 90kDa protein 1, alpha isoform 1	98622	LVTSPCCIVTSTYGWTANMER	63029937	79	96.4855	y8	21	-0.355403	2
IPI00382470	Q5CAQ7	heat shock 90kDa protein 1, alpha isoform 1	98622	HIYYITGETK	63029937	30	93.7413	y8	10	-2.15508	2
IPI00418163	Q6U2E9	complement component 4B preproprotein	194170	YVLPNFEVK	67782351	29	90.3634	P y6	9	-0.815279	2
IPI00418163	Q6U2E9	complement component 4B preproprotein	194170	LNMGITDLQGLR	67782351	54	84.3898	y7	12	-0.0436186	2
IPI00382470	Q5CAQ7	heat shock 90kDa protein 1, alpha isoform 1	98622	DQVANSAFVER	63029937	54	81.6861	y8	11	-0.788113	2
IPI00382470	Q5CAQ7	heat shock 90kDa protein 1, alpha isoform 1	98622	ADLINNLGTIAK	63029937	49	76.6861	y8	12	-0.949506	2
IPI00418163	Q6U2E9	complement component 4B preproprotein	194170	EFHLHLR	67782351	30	74.5113	y4	7	-0.295631	2
IPI00166729	Q5XKQ4	Alpha-2-glycoprotein 1, zinc	34451	EDIFMETLK	52790422	40	69.4598	y4	9	0.734521	2
IPI00418163	Q6U2E9	complement component 4B preproprotein	194170	RGHLFLQTDQPIYNPGQR	67782351	52	52		18	-1.01071	3
IPI00418163	Q6U2E9	complement component 4B preproprotein	194170	HLVPGAPFLLQALVR	67782351	50	50		15	-0.419026	3
IPI00166729	Q5XKQ4	Alpha-2-glycoprotein 1, zinc	34451	QDPPSVVVTSHQAPGEKK	52790422	41	41		18	-1.39991	3
IPI00382470	Q5CAQ7	heat shock 90kDa protein 1, alpha isoform 1	98622	KHLEINPDHSIIETLR	63029937	41	41		16	0.538131	3
IPI00031121	P16870	carboxypeptidase E precursor	53516	LLIPGNYKLTASAPGYLAITKK	4503009	30	199.584	P y++19	22	0.0750636	3
IPI00003362	P11021	heat shock 70kDa protein 5 (glucose-regulated protein, 78kDa)	72402	IINEPTAAAIAYGLDK	16507237	84	173.765	P y12	16	1.17549	2
IPI00003362	P11021	heat shock 70kDa protein 5 (glucose-regulated protein, 78kDa)	72402	AKFEELNMDLFR	16507237	90	129.191	y10	12	-0.906238	2
IPI00003362	P11021	heat shock 70kDa protein 5 (glucose-regulated protein, 78kDa)	72402	TKPYIQVDIGGGQTK	16507237	54	105.74	P y13	15	-0.906565	2
IPI00003362	P11021	heat shock 70kDa protein 5 (glucose-regulated protein, 78kDa)	72402	VTHAVVTVPAYFNDAQR	16507237	61	104.317	P y9	17	0.283524	2
IPI00003362	P11021	heat shock 70kDa protein 5 (glucose-regulated protein, 78kDa)	72402	VYEGERPLTK	16507237	40	103.741	y8	10	0.576166	2
IPI00003362	P11021	heat shock 70kDa protein 5 (glucose-regulated protein, 78kDa)	72402	MKETAEAYLGK	16507237	55	101.614	y9	11	0.932546	2
IPI00003362	P11021	heat shock 70kDa protein 5 (glucose-regulated protein, 78kDa)	72402	ALSSQHQAR	16507237	72	101.46	y4	9	-1.10566	2
IPI00031121	P16870	carboxypeptidase E precursor	53516	AASQPGELK	4503009	46	98.947	P y5	9	-1.10532	2
IPI00003362	P11021	heat shock 70kDa protein 5 (glucose-regulated protein, 78kDa)	72402	KKELEEIVQPIISK	16507237	54	98.9008	b9 P	14	0.52209	2
IPI00003362	P11021	heat shock 70kDa protein 5 (glucose-regulated protein, 78kDa)	72402	MKETAEAYLGKK	16507237	54	95.8463	y10	12	-0.555673	2
IPI00003362	P11021	heat shock 70kDa protein 5 (glucose-regulated protein, 78kDa)	72402	VTAEDKGTGNK	16507237	52	93.8463	y++10	11	0.490811	2
IPI00003362	P11021	heat shock 70kDa protein 5 (glucose-regulated protein, 78kDa)	72402	DNHLLGTFDLTGIPPAPR	16507237	32	84.947	P y5	18	-3.65493	2
IPI00031121	P16870	carboxypeptidase E precursor	53516	KIVDQNTK	4503009	45	78.7591	y6	8	-0.931575	2
IPI00031121	P16870	carboxypeptidase E precursor	53516	TYWEDNKNSLISYLEQIHR	4503009	54	64.0516	y8	19	1.24285	3
IPI00031121	P16870	carboxypeptidase E precursor	53516	KVAVPYSPAAGVDFELESFSER	4503009	49	63.5509	y5	22	0.534377	3
IPI00003362	P11021	heat shock 70kDa protein 5 (glucose-regulated protein, 78kDa)	72402	SDIDEIVLVGGSTR	16507237	56	62.1895	y5	14	1.84415	2
IPI00003362	P11021	heat shock 70kDa protein 5 (glucose-regulated protein, 78kDa)	72402	NELESYAYSLK	16507237	44	60.0951	y9	11	-2.38213	2
IPI00003362	P11021	heat shock 70kDa protein 5 (glucose-regulated protein, 78kDa)	72402	VLEDSDLK	16507237	31	31		8	1.16996	1
IPI00003362	P11021	heat shock 70kDa protein 5 (glucose-regulated protein, 78kDa)	72402	RALSSQHQAR	16507237	27	27		10	0.415578	2
IPI00003362	P11021	heat shock 70kDa protein 5 (glucose-regulated protein, 78kDa)	72402	IINEPTAAAIAYGLDKR	16507237	28	194.327	y++15	17	2.46172	3
IPI00031121	P16870	carboxypeptidase E precursor	53516	IVYVNEKEGGPNNHLLK	4503009	35	163.578	y++15	17	-0.592817	3
IPI00031121	P16870	carboxypeptidase E precursor	53516	LTASAPGYLAITKK	4503009	62	142.542	P y9	14	2.45807	2
IPI00031121	P16870	carboxypeptidase E precursor	53516	IHIMPSLNPDGFEK	4503009	56	139.815	P y10	14	0.362601	2
IPI00031121	P16870	carboxypeptidase E precursor	53516	LQQEDGISFEYHRYPELR	4503009	43	127.236	y++16	18	1.25006	3
IPI00031121	P16870	carboxypeptidase E precursor	53516	YIGNMHGNEAVGR	4503009	66	124.867	y8	13	-1.96448	2
IPI00031121	P16870	carboxypeptidase E precursor	53516	RLQQEDGISFEYHR	4503009	71	91.1096	y6	14	-0.58249	3
IPI00003362	P11021	heat shock 70kDa protein 5 (glucose-regulated protein, 78kDa)	72402	VEIIANDQGNR	16507237	55	82.6861	y7	11	-0.866717	2
IPI00003362	P11021	heat shock 70kDa protein 5 (glucose-regulated protein, 78kDa)	72402	ITITNDQNR	16507237	35	46.5362	y6	9	1.18206	2
IPI00031121	P16870	carboxypeptidase E precursor	53516	EGGPNNHLLK	4503009	42	42		10	0.153124	2
IPI00031121	P16870	carboxypeptidase E precursor	53516	VAVPYSPAAGVDFELESFSER	4503009	94	296.212	P y++18	21	-1.25865	2
IPI00003362	P11021	heat shock 70kDa protein 5 (glucose-regulated protein, 78kDa)	72402	TFAPEEISAMVLTK	16507237	60	254.331	P y++11	14	0.446024	2
IPI00031121	P16870	carboxypeptidase E precursor	53516	AASQPGELKDWFVGR	4503009	81	247.423	P y++11	15	2.16226	2
IPI00003362	P11021	heat shock 70kDa protein 5 (glucose-regulated protein, 78kDa)	72402	ITPSYVAFTPEGER	16507237	59	233.298	P y++12	14	-0.769588	2
IPI00031121	P16870	carboxypeptidase E precursor	53516	ELLVIELSDNPGVHEPGEPEFK	4503009	66	227.385	y++18	22	-1.63982	3
IPI00031121	P16870	carboxypeptidase E precursor	53516	LTASAPGYLAITK	4503009	66	159.686	P y8	13	0.863011	2
IPI00003362	P11021	heat shock 70kDa protein 5 (glucose-regulated protein, 78kDa)	72402	TWNDPSVQQDIK	16507237	72	135.741	P y8	12	-1.04639	2
IPI00003362	P11021	heat shock 70kDa protein 5 (glucose-regulated protein, 78kDa)	72402	SQIFSTASDNQPTVTIK	16507237	72	133.363	P y6	17	-1.7773	2
IPI00031121	P16870	carboxypeptidase E precursor	53516	LQQEDGISFEYHR	4503009	89	122.759	y6	13	-0.464599	2
IPI00031121	P16870	carboxypeptidase E precursor	53516	NSLISYLEQIHR	4503009	72	120.478	y8	12	1.98671	2
IPI00031121	P16870	carboxypeptidase E precursor	53516	FPPEETLK	4503009	42	119.596	P y6	8	-0.596042	2
IPI00031121	P16870	carboxypeptidase E precursor	53516	SGSAHEYSSSPDDAIFQSLAR	4503009	96	115.814	P y11	21	1.96088	2
IPI00003362	P11021	heat shock 70kDa protein 5 (glucose-regulated protein, 78kDa)	72402	NQLTSNPENTVFDAK	16507237	68	112.901	P y9	15	1.29532	2
IPI00003362	P11021	heat shock 70kDa protein 5 (glucose-regulated protein, 78kDa)	72402	LTPEEIER	16507237	29	106.596	P y6	8	0.403853	2
IPI00031121	P16870	carboxypeptidase E precursor	53516	IVDQNTK	4503009	34	103.759	y5	7	0.439472	2
IPI00031121	P16870	carboxypeptidase E precursor	53516	NFPDLDR	4503009	29	98.7594	P y5	7	0.0276441	2
IPI00003362	P11021	heat shock 70kDa protein 5 (glucose-regulated protein, 78kDa)	72402	ELEEIVQPIISK	16507237	41	96.2834	y7	12	-0.635747	2
IPI00031121	P16870	carboxypeptidase E precursor	53516	SNAQGIDLNR	4503009	66	95.4598	y4	10	0.658971	2
IPI00031121	P16870	carboxypeptidase E precursor	53516	IVYVNEK	4503009	33	95.2928	y4	7	-1.90915	1
IPI00031121	P16870	carboxypeptidase E precursor	53516	EALVSVWLQCTAISR	4503009	85	89.5115	y9	15	-0.592991	2
IPI00003362	P11021	heat shock 70kDa protein 5 (glucose-regulated protein, 78kDa)	72402	DAGTIAGLNVMR	16507237	75	86.5362	y7	12	1.29374	2
IPI00031121	P16870	carboxypeptidase E precursor	53516	LLIPGNYK	4503009	35	60.3428	P y5	8	0.328628	2
IPI00293088		LYSOSOMAL ALPHA-GLUCOSIDASE PRECURSOR.	106649	DFPAMVQELHQGGR		61	219.191	P y++12	14	0.191949	2
IPI00293088		LYSOSOMAL ALPHA-GLUCOSIDASE PRECURSOR.	106649	YEVPLETPHVHSR		59	193.079	P y++10	13	1.82239	2
IPI00220327	P04264	KERATIN, TYPE II CYTOSKELETAL 1.	66198	AQYEDIAQK		28	171.159	y7	9	-0.00469698	2
IPI00100160	Q86VP6	TIP120 protein	137999	VALVTFNSAAHNKPSLIR	21361794	31	149.121	y++15	18	-0.657689	3
IPI00293088		LYSOSOMAL ALPHA-GLUCOSIDASE PRECURSOR.	106649	NHNSLLSLPQEPYSFSEPAQQAMR		51	139.828	P y++16	24	1.69246	3
IPI00010471	P13796	L-plastin	70815	YTLNILEEIGGGQK	4504965	83	129.614	y9	14	-2.30538	2
IPI00293088		LYSOSOMAL ALPHA-GLUCOSIDASE PRECURSOR.	106649	ELSGSSPVLEETHPAHQQGASRPGPR		82	129.561	P y++20	26	-1.17172	3
IPI00010471	P13796	L-plastin	70815	VDTDGNGYISFNELNDLFK	4504965	90	126.849	y11	19	0.563632	2
IPI00220327	P04264	KERATIN, TYPE II CYTOSKELETAL 1.	66198	SLNNQFASFIDK		68	123.283	y7	12	0.229264	2
IPI00100160	Q86VP6	TIP120 protein	137999	ITSEALLVTQQLVK	21361794	72	118.769	y6	14	-0.765288	2
IPI00010471	P13796	L-plastin	70815	QFVTATDVVR	4504965	47	116.755	y7	10	0.342851	2
IPI00220327	P04264	KERATIN, TYPE II CYTOSKELETAL 1.	66198	TNAENEFVTIKK		59	109.519	y8	12	-1.28453	2
IPI00220327	P04264	KERATIN, TYPE II CYTOSKELETAL 1.	66198	IEISELNR		60	106.769	y6	8	-0.564202	2
IPI00220327	P04264	KERATIN, TYPE II CYTOSKELETAL 1.	66198	AEAESLYQSK		67	105.478	y8	10	-0.260552	2
IPI00293088		LYSOSOMAL ALPHA-GLUCOSIDASE PRECURSOR.	106649	GAYTQVIFLAR		43	105.293	y4	11	0.833009	2
IPI00220327	P04264	KERATIN, TYPE II CYTOSKELETAL 1.	66198	FSSCGGGGGSFGAGGGFGSR		99	99		20	1.26025	2
IPI00010471	P13796	L-plastin	70815	GDEEGVPAVVIDMSGLR	4504965	64	92.7057	P y11	17	-0.00975413	2
IPI00220327	P04264	KERATIN, TYPE II CYTOSKELETAL 1.	66198	SLVNLGGSK		31	92.3634	y6	9	-0.148484	1
IPI00100160	Q86VP6	TIP120 protein	137999	TLEDPDLNVR	21361794	67	89.3874	P y6	10	0.257136	2
IPI00100160	Q86VP6	TIP120 protein	137999	LKNEITR	21361794	36	88.947	y5	7	-0.107965	2
IPI00010471	P13796	L-plastin	70815	NWMNSLGVNPR	4504965	74	88.5509	y5	11	-0.674636	2
IPI00100160	Q86VP6	TIP120 protein	137999	LLEDKNGEVQNLAVK	21361794	66	87.9013	y10	15	-0.448198	2
IPI00220327	P04264	KERATIN, TYPE II CYTOSKELETAL 1.	66198	NKLNDLEDALQQAK		60	87.8185	y11	14	-0.910043	2
IPI00220327	P04264	KERATIN, TYPE II CYTOSKELETAL 1.	66198	WELLQQVDTSTR		77	87.4958	y8	12	0.586543	2
IPI00100160	Q86VP6	TIP120 protein	137999	FMATNDLMTELQK	21361794	70	83.0018	y11	13	-0.162261	2
IPI00220327	P04264	KERATIN, TYPE II CYTOSKELETAL 1.	66198	YEELQITAGR		77	82.575	y6	10	0.683866	2
IPI00100160	Q86VP6	TIP120 protein	137999	LKGYLISGSSYAR	21361794	66	77.5362	y7	13	-0.775237	2
IPI00010471	P13796	L-plastin	70815	YPALHKPENQDIDWGALEGETR	4504965	60	76.7611	y9	22	-0.203293	3
IPI00100160	Q86VP6	TIP120 protein	137999	HEMLPEFYK	21361794	38	58.1096	y7	9	0.214664	2
IPI00010471	P13796	L-plastin	70815	YAISMAR	4504965	29	54.3428	y5	7	-0.730992	2
IPI00220327	P04264	KERATIN, TYPE II CYTOSKELETAL 1.	66198	LRSEIDNVKK		29	47.2774	b8	10	-1.54829	2
IPI00293088		LYSOSOMAL ALPHA-GLUCOSIDASE PRECURSOR.	106649	DFTFNKDGFR		29	45.907	y4	10	0.108383	2
IPI00293088		LYSOSOMAL ALPHA-GLUCOSIDASE PRECURSOR.	106649	DGFRDFPAMVQELHQGGR		45	45		18	0.632782	3
IPI00220327	P04264	KERATIN, TYPE II CYTOSKELETAL 1.	66198	DYQELMNTK		40	40		9	0.216569	2
IPI00100160	Q86VP6	TIP120 protein	137999	HTVDDGLDIR	21361794	29	29		10	-0.528275	2
IPI00010471	P13796	L-plastin	70815	TENLNDDEKLNNAK	4504965	69	177.658	y++12	14	0.80222	2
IPI00220327	P04264	KERATIN, TYPE II CYTOSKELETAL 1.	66198	QISNLQQSISDAEQR		121	151.39	y6	15	1.83292	2
IPI00220327	P04264	KERATIN, TYPE II CYTOSKELETAL 1.	66198	SLDLDSIIAEVK		88	149.055	y10	12	-0.0199738	2
IPI00293088		LYSOSOMAL ALPHA-GLUCOSIDASE PRECURSOR.	106649	GELFWDDGESLEVLER		83	148.549	y11	16	2.26269	2
IPI00010471	P13796	L-plastin	70815	IGNFSTDIKDSK	4504965	37	142.56	y++11	12	-0.450264	3
IPI00220327	P04264	KERATIN, TYPE II CYTOSKELETAL 1.	66198	DVDGAYMTK		39	132.686	y7	9	-0.613358	2
IPI00220327	P04264	KERATIN, TYPE II CYTOSKELETAL 1.	66198	TNAENEFVTIK		52	129.932	y9	11	-0.40328	2
IPI00100160	Q86VP6	TIP120 protein	137999	FTISDHPQPIDPLLK	21361794	28	129.779	y++13	15	0.0290711	3
IPI00293088		LYSOSOMAL ALPHA-GLUCOSIDASE PRECURSOR.	106649	WGYSSTAITR		51	129.123	y7	10	-0.578665	2
IPI00010471	P13796	L-plastin	70815	VNDDIIVNWVNETLR	4504965	68	124.74	y8	15	2.28748	2
IPI00100160	Q86VP6	TIP120 protein	137999	AADIDQEVKER	21361794	55	118.741	y7	11	-1.24388	2
IPI00293088		LYSOSOMAL ALPHA-GLUCOSIDASE PRECURSOR.	106649	RYEVPLETPHVHSR		63	113.519	c b7	14	-0.804009	3
IPI00010471	P13796	L-plastin	70815	AECMLQQAER	4504965	64	110.614	y++8	10	0.772755	2
IPI00293088		LYSOSOMAL ALPHA-GLUCOSIDASE PRECURSOR.	106649	GTRPFVISR		35	104.755	P y6	9	1.28734	2
IPI00010471	P13796	L-plastin	70815	ISFDEFIK	4504965	34	103.755	y6	8	-1.89131	2
IPI00100160	Q86VP6	TIP120 protein	137999	SVILEAFSSPSEEVK	21361794	64	102.478	y7	15	0.503447	2
IPI00100160	Q86VP6	TIP120 protein	137999	ASASYHISNLLEK	21361794	55	101.614	y8	13	1.66447	2
IPI00100160	Q86VP6	TIP120 protein	137999	EGPAVVGQFIQDVK	21361794	36	101.001	y9	14	2.62353	2
IPI00010471	P13796	L-plastin	70815	FSLVGIGGQDLNEGNR	4504965	68	96.7057	y10	16	1.45447	2
IPI00293088		LYSOSOMAL ALPHA-GLUCOSIDASE PRECURSOR.	106649	DAQAHPGRPR		30	95.0012	y++9	10	-1.1028	2
IPI00220327	P04264	KERATIN, TYPE II CYTOSKELETAL 1.	66198	NMQDMVEDYR		67	92.3428	y4	10	-0.247783	2
IPI00010471	P13796	L-plastin	70815	AYYHLLEQVAPK	4504965	41	91.5191	y7	12	-1.4384	2
IPI00293088		LYSOSOMAL ALPHA-GLUCOSIDASE PRECURSOR.	106649	VTSEGAGLQLQK		81	87.1895	y4	12	-0.172405	2
IPI00100160	Q86VP6	TIP120 protein	137999	VIRPLDQPSSFDATPYIK	21361794	51	78.6861	c b7 P	18	-0.0254145	3
IPI00010471	P13796	L-plastin	70815	LNLAFIANLFNR	4504965	69	74.1378	y6	12	-0.684801	2
IPI00100160	Q86VP6	TIP120 protein	137999	HTVDDGLDIRK	21361794	46	71.3428	y4	11	0.0725751	3
IPI00220327	P04264	KERATIN, TYPE II CYTOSKELETAL 1.	66198	SGGGFSSGSAGIINYQR		46	71.3428	y4	17	-3.04867	2
IPI00293088		LYSOSOMAL ALPHA-GLUCOSIDASE PRECURSOR.	106649	LHFTIKDPANRR		33	70.9849	y++10	12	0.864461	3
IPI00100160	Q86VP6	TIP120 protein	137999	DSIKLDDDSER	21361794	39	66.6861	y7	11	-0.760304	2
IPI00220327	P04264	KERATIN, TYPE II CYTOSKELETAL 1.	66198	LALDLEIATYR		49	63.5509	y4	11	1.40127	2
IPI00220327	P04264	KERATIN, TYPE II CYTOSKELETAL 1.	66198	TLLEGEESR		35	62.6861	y7	9	0.882317	2
IPI00100160	Q86VP6	TIP120 protein	137999	NGEVQNLAVK	21361794	35	35		10	-1.18722	2
IPI00293088		LYSOSOMAL ALPHA-GLUCOSIDASE PRECURSOR.	106649	EPAIHSEGQWVTLPAPLDTINVHLR		29	29		25	-1.80271	3
IPI00293088		LYSOSOMAL ALPHA-GLUCOSIDASE PRECURSOR.	106649	QQPMALAVALTK		41	235.339	P y++10	12	-1.72323	2
IPI00293088		LYSOSOMAL ALPHA-GLUCOSIDASE PRECURSOR.	106649	AGYIIPLQGPGLTTTESR		83	233.966	P y++13	18	0.901231	2
IPI00220327	P04264	KERATIN, TYPE II CYTOSKELETAL 1.	66198	NKYEDEINKR		44	185.705	y++8	10	0.74332	3
IPI00010471	P13796	L-plastin	70815	VYALPEDLVEVNPK	4504965	40	174.079	P y10	14	-0.967921	2
IPI00293088		LYSOSOMAL ALPHA-GLUCOSIDASE PRECURSOR.	106649	APSPLYSVEFSEEPFGVIVR		81	166.598	P y7	20	-1.49947	2
IPI00220327	P04264	KERATIN, TYPE II CYTOSKELETAL 1.	66198	SKAEAESLYQSK		71	159.901	y10	12	-0.880819	2
IPI00293088		LYSOSOMAL ALPHA-GLUCOSIDASE PRECURSOR.	106649	WTQLGAFYPFMR		48	131.876	P y4	12	1.91788	2
IPI00293088		LYSOSOMAL ALPHA-GLUCOSIDASE PRECURSOR.	106649	YMMIVDPAISSSGPAGSYRPYDEGLR		36	128.373	P y++20	26	2.01884	3
IPI00293088		LYSOSOMAL ALPHA-GLUCOSIDASE PRECURSOR.	106649	LDVMMETENR		81	127.769	y6	10	1.59395	2
IPI00100160	Q86VP6	TIP120 protein	137999	ALTLIAGSPLK	21361794	70	122.947	y5	11	0.74815	2
IPI00100160	Q86VP6	TIP120 protein	137999	DISSIGLK	21361794	46	115.755	y7	8	1.88762	1
IPI00220327	P04264	KERATIN, TYPE II CYTOSKELETAL 1.	66198	FLEQQNQVLQTK		71	115.511	y4	12	0.0250885	2
IPI00010471	P13796	L-plastin	70815	MINLSVPDTIDER	4504965	45	114.755	P y7	13	0.466125	2
IPI00100160	Q86VP6	TIP120 protein	137999	LSTLCPSAVLQR	21361794	40	109.755	P y7	12	-1.33658	2
IPI00100160	Q86VP6	TIP120 protein	137999	AVAALLTIPEAEK	21361794	55	107.947	P y5	13	-0.288354	2
IPI00010471	P13796	L-plastin	70815	YAFVNWINK	4504965	38	107.755	y7	9	0.970014	2
IPI00010471	P13796	L-plastin	70815	NEALIALLR	4504965	53	105.947	y5	9	0.961835	2
IPI00010471	P13796	L-plastin	70815	EGESLEDLMK	4504965	31	100.759	y5	10	1.06392	2
IPI00293088		LYSOSOMAL ALPHA-GLUCOSIDASE PRECURSOR.	106649	LHFTIKDPANR		42	98.7399	y++9	11	0.344851	3
IPI00100160	Q86VP6	TIP120 protein	137999	MLTGPVYSQSTALTHK	21361794	72	97.4443	y9	16	-0.430497	2
IPI00010471	P13796	L-plastin	70815	LSPEELLLR	4504965	42	97.2834	P y7	9	0.0187158	2
IPI00293088		LYSOSOMAL ALPHA-GLUCOSIDASE PRECURSOR.	106649	AHFPLDVQWNDLDYMDSR		61	94.7591	y6	18	1.11042	3
IPI00220327	P04264	KERATIN, TYPE II CYTOSKELETAL 1.	66198	LNDLEDALQQAK		79	83.8229	y8	12	-0.799741	2
IPI00010471	P13796	L-plastin	70815	IKVPVDWNR	4504965	36	80.5113	y4	9	1.32815	3
IPI00010471	P13796	L-plastin	70815	GSVSDEEMMELR	4504965	51	80.4598	y4	12	-0.791844	2
IPI00293088		LYSOSOMAL ALPHA-GLUCOSIDASE PRECURSOR.	106649	STFAGHGR		44	69.3428	y5	8	1.68884	2
IPI00220327	P04264	KERATIN, TYPE II CYTOSKELETAL 1.	66198	SISISVAR		32	65.7591	y6	8	-0.163684	2
IPI00010471	P13796	L-plastin	70815	KLENCNYAVELGK	4504965	57	65.3624	b10	13	-0.305838	2
IPI00010471	P13796	L-plastin	70815	IGNFSTDIK	4504965	36	61.3428	y5	9	0.880512	2
IPI00100160	Q86VP6	TIP120 protein	137999	CLDAVVSTR	21361794	41	61.1096	y7	9	0.391366	2
IPI00293088		LYSOSOMAL ALPHA-GLUCOSIDASE PRECURSOR.	106649	VTVLGVATAPQQVLSNGVPVSNFTYSPDTK		27	60.8005	P y++12	30	-1.96434	3
IPI00100160	Q86VP6	TIP120 protein	137999	TVIGELPPASSGSALAANVCK	21361794	40	40		21	1.74665	2
IPI00020982	P19801	amiloride binding protein 1 precursor	87949	VVQPTLEQTQYSWER	4501851	68	222.468	P y++12	15	-1.61789	2
IPI00023673	Q08380	galectin 3 binding protein	66202	YYPYQSFQTPQHPSFLFQDK	5031863	42	143.217	P y++18	20	0.765026	3
IPI00023673	Q08380	galectin 3 binding protein	66202	TIAYENK	5031863	44	96.947	y5	7	-0.901098	2
IPI00020982	P19801	amiloride binding protein 1 precursor	87949	GQVLVLR	4501851	34	96.2928	y4	7	-0.595535	2
IPI00020982	P19801	amiloride binding protein 1 precursor	87949	LQPSSTTTMAK	4501851	42	67.4443	P y9	11	0.548305	2
IPI00020982	P19801	amiloride binding protein 1 precursor	87949	FLDKGER	4501851	33	58.3428	y5	7	0.131797	2
IPI00023673	Q08380	galectin 3 binding protein	66202	TVIRPFYLTNSSGVD	5031863	30	30		15	-0.257065	2
IPI00020982	P19801	amiloride binding protein 1 precursor	87949	LQIHSMADQVLPPGWQEEQAITWAR	4501851	31	221.634	P y++14	25	4.3786	3
IPI00020982	P19801	amiloride binding protein 1 precursor	87949	YLLFTSPQENPWGHKR	4501851	30	163.43	y++14	16	-1.04666	3
IPI00020982	P19801	amiloride binding protein 1 precursor	87949	SSSGLQVLNVHFGGER	4501851	99	141.151	y6	16	0.212356	2
IPI00023673	Q08380	galectin 3 binding protein	66202	IYTSPTWSAFVTDSSWSAR	5031863	135	135		19	1.71124	2
IPI00023673	Q08380	galectin 3 binding protein	66202	ELSEALGQIFDSQR	5031863	74	120.614	y8	14	0.859413	2
IPI00023673	Q08380	galectin 3 binding protein	66202	SDLAVPSELALLK	5031863	60	118.867	P y8	13	-1.29173	2
IPI00020982	P19801	amiloride binding protein 1 precursor	87949	LHTHLIGNIHTHLVHYR	4501851	42	117.378	y++11	17	-0.981497	4
IPI00023673	Q08380	galectin 3 binding protein	66202	TLQALEFHTVPFQLLAR	5031863	62	112.519	P y7	17	0.346933	3
IPI00020982	P19801	amiloride binding protein 1 precursor	87949	KAGVFSDLSNQELK	4501851	63	111.197	y10	14	0.0456086	2
IPI00023673	Q08380	galectin 3 binding protein	66202	AVDTWSWGER	5031863	54	87.7591	y5	10	-0.034839	2
IPI00023673	Q08380	galectin 3 binding protein	66202	SQLVYQSR	5031863	33	85.947	y4	8	-0.651653	2
IPI00023673	Q08380	galectin 3 binding protein	66202	KSQLVYQSR	5031863	38	84.614	y8	9	0.626578	2
IPI00020982	P19801	amiloride binding protein 1 precursor	87949	NSFQTLQMK	4501851	39	81.1508	y6	9	1.13095	2
IPI00023673	Q08380	galectin 3 binding protein	66202	AAIPSALDTNSSK	5031863	80	80		13	0.669211	2
IPI00020982	P19801	amiloride binding protein 1 precursor	87949	SWLIIQR	4501851	33	66.7591	y5	7	-0.143352	2
IPI00023673	Q08380	galectin 3 binding protein	66202	LASAYGAR	5031863	49	60.5362	y6	8	-0.7867	2
IPI00020982	P19801	amiloride binding protein 1 precursor	87949	ALCLFEMPTGVPLR	4501851	27	45.2774	P y7	14	-1.05938	2
IPI00020982	P19801	amiloride binding protein 1 precursor	87949	RSWLIIQR	4501851	36	36		8	0.994737	2
IPI00020982	P19801	amiloride binding protein 1 precursor	87949	YPLAVTK	4501851	28	28		7	0.489842	2
IPI00020982	P19801	amiloride binding protein 1 precursor	87949	GDFPSPIHVSGPR	4501851	60	254.331	y++11	13	-0.183925	2
IPI00023673	Q08380	galectin 3 binding protein	66202	ASHEEVEGLVEK	5031863	58	245.527	y++10	12	-0.265531	2
IPI00020982	P19801	amiloride binding protein 1 precursor	87949	GHDSTEEPPLFSSHKPR	4501851	54	204.891	P y++10	17	1.65737	3
IPI00023673	Q08380	galectin 3 binding protein	66202	GQWGTVCDNLWDLTDASVVCR	5031863	124	175.266	y10	21	0.492841	2
IPI00020982	P19801	amiloride binding protein 1 precursor	87949	AVHSFLWSK	4501851	27	148.953	y++7	9	0.455491	2
IPI00023673	Q08380	galectin 3 binding protein	66202	YSSDYFQAPSDYR	5031863	81	119.176	P y5	13	0.689755	2
IPI00023673	Q08380	galectin 3 binding protein	66202	GLNLTEDTYKPR	5031863	92	109.486	y8	12	-0.173577	2
IPI00023673	Q08380	galectin 3 binding protein	66202	IDITLSSVK	5031863	66	108.151	y7	9	0.864181	2
IPI00023673	Q08380	galectin 3 binding protein	66202	RIDITLSSVK	5031863	72	107.444	b9	10	1.69635	2
IPI00023673	Q08380	galectin 3 binding protein	66202	KTLQALEFHTVPFQLLAR	5031863	47	102.283	P y7	18	0.0307883	2
IPI00020982	P19801	amiloride binding protein 1 precursor	87949	VDLDVAGTK	4501851	55	97.1508	y7	9	0.793574	2
IPI00023673	Q08380	galectin 3 binding protein	66202	STHTLDLSR	5031863	34	95.3634	y6	9	1.03644	2
IPI00020982	P19801	amiloride binding protein 1 precursor	87949	LVQPHGPR	4501851	41	93.947	P y5	8	1.7068	2
IPI00023673	Q08380	galectin 3 binding protein	66202	LADGGATNQGR	5031863	66	91.3428	y5	11	0.904101	2
IPI00020982	P19801	amiloride binding protein 1 precursor	87949	CLAFTDVAPR	4501851	39	89.5191	y8	10	-0.0705228	2
IPI00020982	P19801	amiloride binding protein 1 precursor	87949	FYGSPEELAR	4501851	49	87.4779	y8	10	0.462505	2
IPI00020982	P19801	amiloride binding protein 1 precursor	87949	AGVFSDLSNQELK	4501851	64	80.0951	y9	13	0.603538	2
IPI00023673	Q08380	galectin 3 binding protein	66202	STSSFPCPAGHFNGFR	5031863	80	80		16	-0.101201	2
IPI00020982	P19801	amiloride binding protein 1 precursor	87949	DNGPNYVQR	4501851	42	64.3874	P y6	9	-0.143195	2
IPI00020982	P19801	amiloride binding protein 1 precursor	87949	DTVIVWPR	4501851	34	54.5319	y3	8	0.661934	2
IPI00023673	Q08380	galectin 3 binding protein	66202	AAFGQGSGPIMLDEVQCTGTEASLADCK	5031863	48	48		28	1.71857	3
IPI00023673	Q08380	galectin 3 binding protein	66202	YYPYQSFQTPQHPSFLFQDKR	5031863	48	48		21	0.349366	3
IPI00012585	P07686	hexosaminidase B preproprotein	63527	EISEVFPDQFIHLGGDEVEFK	4504373	69	264.306	y++16	21	-1.16179	3
IPI00218918	P04083	ANNEXIN A1.	38918	GGPGSAVSPYPTFNPSSDVAALHK		69	227.15	y++17	24	-1.77314	3
IPI00012585	P07686	hexosaminidase B preproprotein	63527	LAPGTIVEVWKDSAYPEELSR	4504373	84	214.173	P y++19	21	1.68107	2
IPI00549682		FRUCTOSE-BISPHOSPHATE ALDOLASE A.	52762	YTPSGQAGAAASESLFVSNHAY		64	212.174	P y++20	22	0.711265	2
IPI00549682		FRUCTOSE-BISPHOSPHATE ALDOLASE A.	52762	VDKGVVPLAGTNGETTTQGLDGLSER		62	166.273	P y++20	26	-0.370027	3
IPI00164623	P01024	complement component 3 precursor	188585	VVLVAVDK	4557385	36	151.992	y6	8	-0.134993	2
IPI00012585	P07686	hexosaminidase B preproprotein	63527	TLDAMAFNK	4504373	49	134.598	y7	9	-0.175336	2
IPI00549682		FRUCTOSE-BISPHOSPHATE ALDOLASE A.	52762	AAQEEYVK		37	106.759	y5	8	-0.0978157	2
IPI00027497	P06744	Chain A, Crystal Structure Of Human Phosphoglucose IsomeraseNEUROLEUKINAUTOCRINE MOTILITY FACTORMATURATION Factor	63335	TFTTQETITNAETAKEWFLQAAK	14488680	27	105.817	y++21	23	-1.46254	3
IPI00027497	P06744	Chain A, Crystal Structure Of Human Phosphoglucose IsomeraseNEUROLEUKINAUTOCRINE MOTILITY FACTORMATURATION Factor	63335	VFEGNRPTNSIVFTK	14488680	38	97.3538	y++13	15	0.930971	3
IPI00549682		FRUCTOSE-BISPHOSPHATE ALDOLASE A.	52762	ELSDIAHR		49	93.5113	y4	8	-0.381702	2
IPI00164623	P01024	complement component 3 precursor	188585	GQGTLSVVTMYHAK	4557385	62	92.3898	y7	14	-2.7476	2
IPI00549682		FRUCTOSE-BISPHOSPHATE ALDOLASE A.	52762	AAQEEYVKR		92	92		9	0.488762	2
IPI00549682		FRUCTOSE-BISPHOSPHATE ALDOLASE A.	52762	LQSIGTENTEENR		65	89.4566	y9	13	1.23649	2
IPI00218918	P04083	ANNEXIN A1.	38918	KGTDVNVFNTILTTR		60	87.6861	y8	15	1.54121	2
IPI00027497	P06744	Chain A, Crystal Structure Of Human Phosphoglucose IsomeraseNEUROLEUKINAUTOCRINE MOTILITY FACTORMATURATION Factor	63335	RLFDANKDR	14488680	43	87.5113	b4	9	0.392557	2
IPI00549682		FRUCTOSE-BISPHOSPHATE ALDOLASE A.	52762	CPLLKPWALTFSYGR		36	87.2664	P y10	15	-0.336847	2
IPI00027497	P06744	Chain A, Crystal Structure Of Human Phosphoglucose IsomeraseNEUROLEUKINAUTOCRINE MOTILITY FACTORMATURATION Factor	63335	HFVALSTNTTK	14488680	39	85.614	y9	11	0.123189	2
IPI00012585	P07686	hexosaminidase B preproprotein	63527	GSYSLSHVYTPNDVR	4504373	74	85.5362	y7	15	-0.174164	2
IPI00012585	P07686	hexosaminidase B preproprotein	63527	DMDDAYDR	4504373	38	84.7694	y6	8	-1.28202	2
IPI00164623	P01024	complement component 3 precursor	188585	SNLDEDIIAEENIVSR	4557385	59	83.4566	y9	16	0.49893	2
IPI00027497	P06744	Chain A, Crystal Structure Of Human Phosphoglucose IsomeraseNEUROLEUKINAUTOCRINE MOTILITY FACTORMATURATION Factor	63335	LFDANKDR	14488680	45	78.7591	y6	8	0.353251	2
IPI00027497	P06744	Chain A, Crystal Structure Of Human Phosphoglucose IsomeraseNEUROLEUKINAUTOCRINE MOTILITY FACTORMATURATION Factor	63335	AVLHVALR	14488680	48	77.4598	y4	8	0.352687	2
IPI00164623	P01024	complement component 3 precursor	188585	SGIPIVTSPYQIHFTK	4557385	45	74.6482	y10	16	0.185231	2
IPI00549682		FRUCTOSE-BISPHOSPHATE ALDOLASE A.	52762	ALQASALK		51	73.3874	y6	8	-0.48009	2
IPI00549682		FRUCTOSE-BISPHOSPHATE ALDOLASE A.	52762	IGEHTPSALAIMENANVLAR		73	73		20	-2.09345	2
IPI00012585	P07686	hexosaminidase B preproprotein	63527	GIAAQPLYAGYCNHENM	4504373	31	67.8943	y8	17	0.395046	2
IPI00218918	P04083	ANNEXIN A1.	38918	ILVALCGGN		30	63.7591	b6	9	-1.22602	1
IPI00164623	P01024	complement component 3 precursor	188585	AYYENSPQQVFSTEFEVK	4557385	43	53.4958	y8	18	1.25497	2
IPI00549682		FRUCTOSE-BISPHOSPHATE ALDOLASE A.	52762	TVPPAVTGITFLSGGQSEEEASINLNAINK		44	44		30	0.239157	3
IPI00027497	P06744	Chain A, Crystal Structure Of Human Phosphoglucose IsomeraseNEUROLEUKINAUTOCRINE MOTILITY FACTORMATURATION Factor	63335	SPEDLER	14488680	40	40		7	-1.45312	2
IPI00012585	P07686	hexosaminidase B preproprotein	63527	YHGYIFGFYK	4504373	32	32		10	0.0711184	1
IPI00164623	P01024	complement component 3 precursor	188585	TFISPIK	4557385	30	30		7	-0.306908	1
IPI00027497	P06744	Chain A, Crystal Structure Of Human Phosphoglucose IsomeraseNEUROLEUKINAUTOCRINE MOTILITY FACTORMATURATION Factor	63335	TITDVINIGIGGSDLGPLMVTEALKPYSSGGPR	14488680	80	201.651	y++25	33	-3.40321	3
IPI00012585	P07686	hexosaminidase B preproprotein	63527	LAPGTIVEVWK	4504373	54	192.461	P y++9	11	-0.968894	2
IPI00012585	P07686	hexosaminidase B preproprotein	63527	DVRDMDDAYDR	4504373	38	164.361	y++10	11	-1.5735	2
IPI00012585	P07686	hexosaminidase B preproprotein	63527	KYYKVEPLDFGGTQK	4504373	31	140.948	y++14	15	-1.05028	3
IPI00218918	P04083	ANNEXIN A1.	38918	GVDEATIIDILTK		63	140.596	y5	13	1.42707	2
IPI00027497	P06744	Chain A, Crystal Structure Of Human Phosphoglucose IsomeraseNEUROLEUKINAUTOCRINE MOTILITY FACTORMATURATION Factor	63335	SNTPILVDGK	14488680	45	138.686	P y7	10	-0.65991	2
IPI00218918	P04083	ANNEXIN A1.	38918	DITSDTSGDFR		70	137.198	y9	11	-0.682047	2
IPI00164623	P01024	complement component 3 precursor	188585	SSLSVPYVIVPLK	4557385	29	130.822	P y8	13	-0.433315	2
IPI00164623	P01024	complement component 3 precursor	188585	DFDFVPPVVR	4557385	31	126.658	P y5	10	1.37608	2
IPI00012585	P07686	hexosaminidase B preproprotein	63527	YYKVEPLDFGGTQK	4504373	42	122.542	P y9	14	1.47522	2
IPI00027497	P06744	Chain A, Crystal Structure Of Human Phosphoglucose IsomeraseNEUROLEUKINAUTOCRINE MOTILITY FACTORMATURATION Factor	63335	TFTTQETITNAETAK	14488680	98	116.277	y7	15	0.326322	2
IPI00027497	P06744	Chain A, Crystal Structure Of Human Phosphoglucose IsomeraseNEUROLEUKINAUTOCRINE MOTILITY FACTORMATURATION Factor	63335	FAAYFQQGDMESNGK	14488680	80	115.777	y11	15	-0.800367	2
IPI00164623	P01024	complement component 3 precursor	188585	SGSDEVQVGQQR	4557385	62	114.947	y4	12	0.821046	2
IPI00027497	P06744	Chain A, Crystal Structure Of Human Phosphoglucose IsomeraseNEUROLEUKINAUTOCRINE MOTILITY FACTORMATURATION Factor	63335	VWYVSNIDGTHIAK	14488680	70	109.191	y10	14	-1.29103	2
IPI00164623	P01024	complement component 3 precursor	188585	LSINTHPSQKPLSITVR	4557385	43	105.872	y++14	17	3.10729	3
IPI00549682		FRUCTOSE-BISPHOSPHATE ALDOLASE A.	52762	ADDGRPFPQVIK		34	105.152	y++10	12	-0.718489	3
IPI00027497	P06744	Chain A, Crystal Structure Of Human Phosphoglucose IsomeraseNEUROLEUKINAUTOCRINE MOTILITY FACTORMATURATION Factor	63335	ILLANFLAQTEALMR	14488680	92	96.5975	y8	15	0.0645747	2
IPI00027497	P06744	Chain A, Crystal Structure Of Human Phosphoglucose IsomeraseNEUROLEUKINAUTOCRINE MOTILITY FACTORMATURATION Factor	63335	INYTEGR	14488680	48	94.7694	y5	7	1.47214	2
IPI00027497	P06744	Chain A, Crystal Structure Of Human Phosphoglucose IsomeraseNEUROLEUKINAUTOCRINE MOTILITY FACTORMATURATION Factor	63335	DPSAVAK	14488680	34	89.2834	P y6	7	0.428201	1
IPI00027497	P06744	Chain A, Crystal Structure Of Human Phosphoglucose IsomeraseNEUROLEUKINAUTOCRINE MOTILITY FACTORMATURATION Factor	63335	KELQAAGK	14488680	48	86.4779	y7	8	0.518328	2
IPI00164623	P01024	complement component 3 precursor	188585	ISLPESLKR	4557385	41	83.1508	P y6	9	0.906282	2
IPI00164623	P01024	complement component 3 precursor	188585	SDDKVTLEER	4557385	48	81.7591	y5	10	-0.714779	2
IPI00164623	P01024	complement component 3 precursor	188585	KQELSEAEQATR	4557385	60	76.7611	y8	12	-0.426301	2
IPI00549682		FRUCTOSE-BISPHOSPHATE ALDOLASE A.	52762	GILAADESTGSIAKR		60	75.4806	y9	15	0.712464	2
IPI00012585	P07686	hexosaminidase B preproprotein	63527	GILIDTSR	4504373	36	74.1758	y4	8	1.07236	2
IPI00012585	P07686	hexosaminidase B preproprotein	63527	MVIEYAR	4504373	32	65.7591	y5	7	-0.00931344	2
IPI00549682		FRUCTOSE-BISPHOSPHATE ALDOLASE A.	52762	LQSIGTENTEENRR		50	62.845	y5	14	-1.04569	3
IPI00164623	P01024	complement component 3 precursor	188585	DSCVGSLVVK	4557385	29	59.3898	y6	10	0.509158	2
IPI00164623	P01024	complement component 3 precursor	188585	TGLQEVEVK	4557385	54	54		9	1.21613	2
IPI00027497	P06744	Chain A, Crystal Structure Of Human Phosphoglucose IsomeraseNEUROLEUKINAUTOCRINE MOTILITY FACTORMATURATION Factor	63335	EWFLQAAK	14488680	42	42		8	-0.338372	2
IPI00164623	P01024	complement component 3 precursor	188585	TVMVNIENPEGIPVK	4557385	33	39.9379	c b12 P	15	-1.07208	2
IPI00027497	P06744	Chain A, Crystal Structure Of Human Phosphoglucose IsomeraseNEUROLEUKINAUTOCRINE MOTILITY FACTORMATURATION Factor	63335	ELQAAGK	14488680	35	35		7	-0.38958	1
IPI00164623	P01024	complement component 3 precursor	188585	GVFVLNKK	4557385	33	33		8	-0.0219135	2
IPI00164623	P01024	complement component 3 precursor	188585	EYVLPSFEVIVEPTEK	4557385	29	29		16	0.00692238	2
IPI00012585	P07686	hexosaminidase B preproprotein	63527	VLPEFDTPGHTLSWGK	4504373	61	333.548	P y++14	16	-0.999499	2
IPI00218918	P04083	ANNEXIN A1.	38918	GVDEATIIDILTKR		32	223.11	y++12	14	0.297499	3
IPI00549682		FRUCTOSE-BISPHOSPHATE ALDOLASE A.	52762	GVVPLAGTNGETTTQGLDGLSER		110	214.273	P y++20	23	1.0378	2
IPI00549682		FRUCTOSE-BISPHOSPHATE ALDOLASE A.	52762	YASICQQNGIVPIVEPEILPDGDHDLKR		63	205.651	P y++17	28	0.079985	3
IPI00012585	P07686	hexosaminidase B preproprotein	63527	VEPLDFGGTQK	4504373	49	203.782	P y++9	11	-0.937292	2
IPI00549682		FRUCTOSE-BISPHOSPHATE ALDOLASE A.	52762	FSHEEIAMATVTALR		76	171.758	y++13	15	0.582145	2
IPI00012585	P07686	hexosaminidase B preproprotein	63527	GSIVWQEVFDDK	4504373	77	170.686	y8	12	-0.5599	2
IPI00218918	P04083	ANNEXIN A1.	38918	MYGISLCQAILDETK		85	166.514	y11	15	0.134418	2
IPI00012585	P07686	hexosaminidase B preproprotein	63527	GSIVWQEVFDDKAK	4504373	75	163.901	y10	14	0.540469	2
IPI00218918	P04083	ANNEXIN A1.	38918	CATSKPAFFAEK		48	150.922	P y7	12	1.69734	2
IPI00027497	P06744	Chain A, Crystal Structure Of Human Phosphoglucose IsomeraseNEUROLEUKINAUTOCRINE MOTILITY FACTORMATURATION Factor	63335	TLAQLNPESSLFIIASK	14488680	75	146.152	P y11	17	0.639538	2
IPI00218918	P04083	ANNEXIN A1.	38918	SEDFGVNEDLADSDAR		89	141.96	y10	16	0.247307	2
IPI00012585	P07686	hexosaminidase B preproprotein	63527	VLDIIATINK	4504373	48	141.686	y8	10	1.18234	2
IPI00218918	P04083	ANNEXIN A1.	38918	GLGTDEDTLIEILASR		107	140.759	y6	16	-1.19162	2
IPI00218918	P04083	ANNEXIN A1.	38918	VLDLELK		44	133.002	y5	7	1.65951	2
IPI00549682		FRUCTOSE-BISPHOSPHATE ALDOLASE A.	52762	QLLLTADDR		61	130.759	y5	9	-0.0862432	2
IPI00027497	P06744	Chain A, Crystal Structure Of Human Phosphoglucose IsomeraseNEUROLEUKINAUTOCRINE MOTILITY FACTORMATURATION Factor	63335	SNTPILVDGKDVMPEVNK	14488680	57	128.825	P y++15	18	-0.968285	2
IPI00549682		FRUCTOSE-BISPHOSPHATE ALDOLASE A.	52762	KELSDIAHR		85	127.151	y7	9	0.707212	2
IPI00218918	P04083	ANNEXIN A1.	38918	AAYLQETGKPLDETLK		56	125.755	P y7	16	-0.454973	2
IPI00164623	P01024	complement component 3 precursor	188585	ILLQGTPVAQMTEDAVDAER	4557385	102	118.095	y9	20	0.230511	2
IPI00218918	P04083	ANNEXIN A1.	38918	CLTAIVK		48	117.759	y5	7	0.833025	2
IPI00218918	P04083	ANNEXIN A1.	38918	AAYLQETGKPLDETLKK		38	115.309	b12	17	-2.73893	2
IPI00218918	P04083	ANNEXIN A1.	38918	SEIDMNDIK		45	114.755	y7	9	1.13871	2
IPI00012585	P07686	hexosaminidase B preproprotein	63527	DSAYPEELSR	4504373	36	113.596	P y6	10	-0.098668	2
IPI00164623	P01024	complement component 3 precursor	188585	VPVAVQGEDTVQSLTQGDGVAK	4557385	85	112.686	y8	22	1.25983	2
IPI00218918	P04083	ANNEXIN A1.	38918	TPAQFDADELR		68	110.151	y7	11	0.357484	2
IPI00549682		FRUCTOSE-BISPHOSPHATE ALDOLASE A.	52762	GILAADESTGSIAK		68	109.846	y10	14	0.164452	2
IPI00218918	P04083	ANNEXIN A1.	38918	GTDVNVFNTILTTR		71	109.478	y8	14	1.74925	2
IPI00218918	P04083	ANNEXIN A1.	38918	GDRSEDFGVNEDLADSDAR		57	103.769	y6	19	-1.73885	3
IPI00012585	P07686	hexosaminidase B preproprotein	63527	WHHEPAEFQAK	4504373	31	100.573	y9	11	0.171183	2
IPI00218918	P04083	ANNEXIN A1.	38918	NALLSLAK		39	100.363	y6	8	-0.332043	2
IPI00218918	P04083	ANNEXIN A1.	38918	VLDLELKGDIEK		47	99.947	y5	12	0.791528	2
IPI00012585	P07686	hexosaminidase B preproprotein	63527	KLESFYIQK	4504373	37	98.1886	y8	9	0.456422	2
IPI00218918	P04083	ANNEXIN A1.	38918	ALYEAGER		51	97.7694	y6	8	1.59261	2
IPI00164623	P01024	complement component 3 precursor	188585	TELRPGETLNVNFLLR	4557385	44	96.947	y5	16	0.234631	3
IPI00549682		FRUCTOSE-BISPHOSPHATE ALDOLASE A.	52762	VLAAVYK		42	94.947	y5	7	1.07835	2
IPI00164623	P01024	complement component 3 precursor	188585	VLLDGVQNLR	4557385	65	92.6861	y8	10	0.994092	2
IPI00012585	P07686	hexosaminidase B preproprotein	63527	DLLTPCYSR	4504373	34	86.947	P y5	9	1.89135	2
IPI00549682		FRUCTOSE-BISPHOSPHATE ALDOLASE A.	52762	ALANSLACQGK		54	83.4598	y4	11	0.670749	2
IPI00218918	P04083	ANNEXIN A1.	38918	VYREELKR		28	83.2834	b7	8	1.74696	2
IPI00027497	P06744	Chain A, Crystal Structure Of Human Phosphoglucose IsomeraseNEUROLEUKINAUTOCRINE MOTILITY FACTORMATURATION Factor	63335	MLVDLAK	14488680	39	77.1758	y5	7	1.42965	2
IPI00549682		FRUCTOSE-BISPHOSPHATE ALDOLASE A.	52762	GGVVGIKVDK		34	67.7591	y6	10	0.756042	2
IPI00027497	P06744	Chain A, Crystal Structure Of Human Phosphoglucose IsomeraseNEUROLEUKINAUTOCRINE MOTILITY FACTORMATURATION Factor	63335	NLVTEDVMR	14488680	29	62.7591	y6	9	0.125512	2
IPI00549682		FRUCTOSE-BISPHOSPHATE ALDOLASE A.	52762	RLQSIGTENTEENRR		29	57.2195	y++14	15	-0.517786	3
IPI00218918	P04083	ANNEXIN A1.	38918	AMVSEFLK		32	32		8	-2.30277	1
IPI00012585	P07686	hexosaminidase B preproprotein	63527	EPVAVLK	4504373	30	30		7	-1.55091	1
IPI00027497	P06744	Chain A, Crystal Structure Of Human Phosphoglucose IsomeraseNEUROLEUKINAUTOCRINE MOTILITY FACTORMATURATION Factor	63335	KIEPELDGSAQVTSHDASTNGLINFIK	14488680	29	29		27	1.8072	3
IPI00164623	P01024	complement component 3 precursor	188585	GVFVLNK	4557385	27	27		7	-0.398216	1
IPI00107831	P10586	protein tyrosine phosphatase, receptor type, F isoform 1 precursor	215089	VTFDPTSSYTLEDLKPDTLYR	4506311	40	195.623	P y++17	21	0.62759	3
IPI00221240		SPLICE ISOFORM 2 OF LEUCYL-CYSTINYL AMINOPEPTIDASE.	116046	SSVVLDDGLVQDEFSESVK		128	179.266	y10	19	0.55702	2
IPI00013698	Q13510	N-acylsphingosine amidohydrolase (acid ceramidase) 1 preproprotein isoform a	45077	ESLDVYELDAK	30089928	62	177.992	y6	11	0.296733	2
IPI00013698	Q13510	N-acylsphingosine amidohydrolase (acid ceramidase) 1 preproprotein isoform a	45077	WHELMLDK	30089928	52	121.755	b7	8	1.35261	1
IPI00221240		SPLICE ISOFORM 2 OF LEUCYL-CYSTINYL AMINOPEPTIDASE.	116046	YFAATQFEPLAAR		68	120.947	P y5	13	0.823591	2
IPI00107831	P10586	protein tyrosine phosphatase, receptor type, F isoform 1 precursor	215089	FEVIEFDDGAGSVLR	4506311	91	114.542	y10	15	0.229307	2
IPI00013698	Q13510	N-acylsphingosine amidohydrolase (acid ceramidase) 1 preproprotein isoform a	45077	VIVNSLK	30089928	39	108.759	y5	7	-0.407007	2
IPI00221240		SPLICE ISOFORM 2 OF LEUCYL-CYSTINYL AMINOPEPTIDASE.	116046	ELSSYEDFLDAR		66	108.151	y7	12	-1.39507	2
IPI00013698	Q13510	N-acylsphingosine amidohydrolase (acid ceramidase) 1 preproprotein isoform a	45077	NMINTFVPSGK	30089928	57	107.519	y8	11	0.342282	2
IPI00013698	Q13510	N-acylsphingosine amidohydrolase (acid ceramidase) 1 preproprotein isoform a	45077	KESLDVYELDAK	30089928	85	99.383	b10	12	-0.447928	2
IPI00221240		SPLICE ISOFORM 2 OF LEUCYL-CYSTINYL AMINOPEPTIDASE.	116046	KYFAATQFEPLAAR		46	98.947	P y5	14	-1.01437	2
IPI00221240		SPLICE ISOFORM 2 OF LEUCYL-CYSTINYL AMINOPEPTIDASE.	116046	YQSVSLLDKK		47	97.5191	y8	10	0.296698	2
IPI00107831	P10586	protein tyrosine phosphatase, receptor type, F isoform 1 precursor	215089	NVLELSNVVR	4506311	46	96.5191	y8	10	-0.469498	2
IPI00107831	P10586	protein tyrosine phosphatase, receptor type, F isoform 1 precursor	215089	YSIGGLSPFSEYAFR	4506311	43	91.4779	P y8	15	-1.24704	2
IPI00107831	P10586	protein tyrosine phosphatase, receptor type, F isoform 1 precursor	215089	TGEQAPSSPPR	4506311	30	91.3634	P y6	11	0.33495	2
IPI00013698	Q13510	N-acylsphingosine amidohydrolase (acid ceramidase) 1 preproprotein isoform a	45077	KGHLIHGR	30089928	45	89.5113	y4	8	0.521311	2
IPI00221240		SPLICE ISOFORM 2 OF LEUCYL-CYSTINYL AMINOPEPTIDASE.	116046	LLQNQIQQQTWTDEGTPSMR		69	85.907	P y4	20	-0.672949	2
IPI00221240		SPLICE ISOFORM 2 OF LEUCYL-CYSTINYL AMINOPEPTIDASE.	116046	YISIGSEAEK		34	84.5191	y8	10	-0.0355987	2
IPI00107831	P10586	protein tyrosine phosphatase, receptor type, F isoform 1 precursor	215089	TDEDVPSGPPR	4506311	45	78.7591	P y6	11	1.26654	2
IPI00013698	Q13510	N-acylsphingosine amidohydrolase (acid ceramidase) 1 preproprotein isoform a	45077	GHLIHGR	30089928	34	78.5113	y4	7	-1.37182	2
IPI00107831	P10586	protein tyrosine phosphatase, receptor type, F isoform 1 precursor	215089	GPPSEAVR	4506311	31	77.7694	P y6	8	-0.595377	2
IPI00107831	P10586	protein tyrosine phosphatase, receptor type, F isoform 1 precursor	215089	TAQSTPSAPPQK	4506311	42	72.3898	P y7	12	-0.0726304	2
IPI00221240		SPLICE ISOFORM 2 OF LEUCYL-CYSTINYL AMINOPEPTIDASE.	116046	TDKGWSFLLGK		43	70.6861	y8	11	-2.12287	2
IPI00107831	P10586	protein tyrosine phosphatase, receptor type, F isoform 1 precursor	215089	IISYTVVFR	4506311	59	70.5362	y7	9	-1.22102	2
IPI00221240		SPLICE ISOFORM 2 OF LEUCYL-CYSTINYL AMINOPEPTIDASE.	116046	GKELFIQQER		54	66.845	y6	10	0.608823	2
IPI00221240		SPLICE ISOFORM 2 OF LEUCYL-CYSTINYL AMINOPEPTIDASE.	116046	GSSLLLMLK		59	59		9	0.278793	2
IPI00221240		SPLICE ISOFORM 2 OF LEUCYL-CYSTINYL AMINOPEPTIDASE.	116046	LPTAVVPLR		33	58.3428	y5	9	0.438624	2
IPI00013698	Q13510	N-acylsphingosine amidohydrolase (acid ceramidase) 1 preproprotein isoform a	45077	WKHPFFLDDR	30089928	55	55		10	-0.0404509	3
IPI00013698	Q13510	N-acylsphingosine amidohydrolase (acid ceramidase) 1 preproprotein isoform a	45077	ASSFAGYVGMLTGFKPGLFSLTLNER	30089928	56	172.603	y++21	26	-1.86649	3
IPI00107831	P10586	protein tyrosine phosphatase, receptor type, F isoform 1 precursor	215089	FTLTGLKPDTTYDIK	4506311	38	152.49	y++13	15	-0.631461	3
IPI00107831	P10586	protein tyrosine phosphatase, receptor type, F isoform 1 precursor	215089	YSAPANLYVR	4506311	53	116.741	P y7	10	0.792995	2
IPI00013698	Q13510	N-acylsphingosine amidohydrolase (acid ceramidase) 1 preproprotein isoform a	45077	DAMWIGFLTR	30089928	61	81.1096	y6	10	-0.948204	2
IPI00107831	P10586	protein tyrosine phosphatase, receptor type, F isoform 1 precursor	215089	SDMGVGVFTPTIEAR	4506311	45	70.4443	y8	15	1.62025	2
IPI00107831	P10586	protein tyrosine phosphatase, receptor type, F isoform 1 precursor	215089	GYQVTYVR	4506311	44	56.845	y5	8	-0.712542	2
IPI00013698	Q13510	N-acylsphingosine amidohydrolase (acid ceramidase) 1 preproprotein isoform a	45077	WYVVQTNYDR	30089928	41	51.4958	y7	10	0.554881	2
IPI00107831	P10586	protein tyrosine phosphatase, receptor type, F isoform 1 precursor	215089	VMCVSMGSTTVR	4506311	28	37.649	y8	12	-2.34206	2
IPI00013698	Q13510	N-acylsphingosine amidohydrolase (acid ceramidase) 1 preproprotein isoform a	45077	HPFFLDDR	30089928	31	31		8	0.752751	2
IPI00221240		SPLICE ISOFORM 2 OF LEUCYL-CYSTINYL AMINOPEPTIDASE.	116046	INPYVLSDKDR		42	253.543	P y++9	11	0.934262	2
IPI00013698	Q13510	N-acylsphingosine amidohydrolase (acid ceramidase) 1 preproprotein isoform a	45077	GAVPWYTINLDLPPYK	30089928	34	228.365	P y++13	16	0.351577	2
IPI00221240		SPLICE ISOFORM 2 OF LEUCYL-CYSTINYL AMINOPEPTIDASE.	116046	SAFPCFDEPAFK		35	223.71	P y++9	12	-0.290537	2
IPI00107831	P10586	protein tyrosine phosphatase, receptor type, F isoform 1 precursor	215089	TQQGVPAQPADFQAEVESDTR	4506311	88	199.873	P y++16	21	-2.84331	2
IPI00013698	Q13510	N-acylsphingosine amidohydrolase (acid ceramidase) 1 preproprotein isoform a	45077	ILAPAYFILGGNQSGEGCVITR	30089928	94	192.096	P y++19	22	0.509164	2
IPI00013698	Q13510	N-acylsphingosine amidohydrolase (acid ceramidase) 1 preproprotein isoform a	45077	STYPPSGPTYR	30089928	47	165.257	y++9	11	1.36782	2
IPI00013698	Q13510	N-acylsphingosine amidohydrolase (acid ceramidase) 1 preproprotein isoform a	45077	LPGLLGNFPGPFEEEMK	30089928	96	150.778	P y9	17	2.32293	2
IPI00221240		SPLICE ISOFORM 2 OF LEUCYL-CYSTINYL AMINOPEPTIDASE.	116046	LGYMDLASR		65	134.759	y5	9	-0.660809	2
IPI00107831	P10586	protein tyrosine phosphatase, receptor type, F isoform 1 precursor	215089	AHTDVGPGPESSPVLVR	4506311	78	132.509	y12	17	-1.08744	2
IPI00221240		SPLICE ISOFORM 2 OF LEUCYL-CYSTINYL AMINOPEPTIDASE.	116046	IIRDEQYTALSNMPK		75	127.96	b10	15	0.101243	2
IPI00013698	Q13510	N-acylsphingosine amidohydrolase (acid ceramidase) 1 preproprotein isoform a	45077	TSQENISFETMYDVLSTKPVLNK	30089928	52	127.245	y++17	23	-1.83747	3
IPI00013698	Q13510	N-acylsphingosine amidohydrolase (acid ceramidase) 1 preproprotein isoform a	45077	LTVYTTLIDVTK	30089928	68	114.614	y9	12	0.571104	2
IPI00107831	P10586	protein tyrosine phosphatase, receptor type, F isoform 1 precursor	215089	TATMLCAAGGNPDPEISWFK	4506311	70	113.317	P y9	20	0.492842	2
IPI00221240		SPLICE ISOFORM 2 OF LEUCYL-CYSTINYL AMINOPEPTIDASE.	116046	ILEALASSEDVR		81	111.39	y7	12	0.669134	2
IPI00107831	P10586	protein tyrosine phosphatase, receptor type, F isoform 1 precursor	215089	VLAFTAVGDGPPSPTIQVK	4506311	75	109.763	y12	19	-0.19198	2
IPI00221240		SPLICE ISOFORM 2 OF LEUCYL-CYSTINYL AMINOPEPTIDASE.	116046	GFPLVTVQK		40	109.755	P y7	9	0.415766	2
IPI00013698	Q13510	N-acylsphingosine amidohydrolase (acid ceramidase) 1 preproprotein isoform a	45077	WHELMLDKAPMLK	30089928	46	108.293	P y4	13	-0.717021	2
IPI00221240		SPLICE ISOFORM 2 OF LEUCYL-CYSTINYL AMINOPEPTIDASE.	116046	VTFMSAVSSQEK		82	107.343	y5	12	0.106656	2
IPI00221240		SPLICE ISOFORM 2 OF LEUCYL-CYSTINYL AMINOPEPTIDASE.	116046	YQSVSLLDK		27	96.755	y7	9	-0.974747	2
IPI00107831	P10586	protein tyrosine phosphatase, receptor type, F isoform 1 precursor	215089	EHSSWDLVGLEK	4506311	52	94.1508	y7	12	1.23474	2
IPI00221240		SPLICE ISOFORM 2 OF LEUCYL-CYSTINYL AMINOPEPTIDASE.	116046	ILEALASSEDVRK		74	92.2774	y8	13	1.17291	2
IPI00013698	Q13510	N-acylsphingosine amidohydrolase (acid ceramidase) 1 preproprotein isoform a	45077	VMQVVDEK	30089928	45	91.7694	y6	8	0.807836	2
IPI00013698	Q13510	N-acylsphingosine amidohydrolase (acid ceramidase) 1 preproprotein isoform a	45077	GQFETYLR	30089928	38	84.7694	y6	8	1.61284	2
IPI00221240		SPLICE ISOFORM 2 OF LEUCYL-CYSTINYL AMINOPEPTIDASE.	116046	ELFIQQER		35	79.5113	y4	8	0.00659413	2
IPI00013698	Q13510	N-acylsphingosine amidohydrolase (acid ceramidase) 1 preproprotein isoform a	45077	KSTYPPSGPTYR	30089928	27	77.5191	P y8	12	-0.870869	2
IPI00107831	P10586	protein tyrosine phosphatase, receptor type, F isoform 1 precursor	215089	IQLSWLLPPQER	4506311	35	73.1758	P y5	12	-1.51945	2
IPI00107831	P10586	protein tyrosine phosphatase, receptor type, F isoform 1 precursor	215089	VLAVNSIGR	4506311	57	68.5362	y7	9	-0.460352	2
IPI00107831	P10586	protein tyrosine phosphatase, receptor type, F isoform 1 precursor	215089	GSGPLSPSIQSR	4506311	35	57.3874	P y6	12	1.22909	2
IPI00221240		SPLICE ISOFORM 2 OF LEUCYL-CYSTINYL AMINOPEPTIDASE.	116046	SSLNGDNFR		29	29		9	0.299174	2
IPI00099670	Q5T7U7	carboxyl ester lipase (bile salt-stimulated lipase)	79959	DQHMAIAWVK	55958210	28	223.712	y++8	10	-1.01954	2
IPI00169383	P00558	PHOSPHOGLYCERATE KINASE 1.	44985	AEPAKIEAFR		53	223.448	P y++8	10	1.11091	2
IPI00289831	Q13332	protein tyrosine phosphatase, receptor type, sigma isoform 1 precursor	218155	TFDPTTSYVVEDLKPNTEYAFR	19743919	38	196.3	y++20	22	-0.374966	3
IPI00289831	Q13332	protein tyrosine phosphatase, receptor type, sigma isoform 1 precursor	218155	DENVYECVAQNSVGEITVHAK	19743919	35	193.15	y++17	21	0.869937	3
IPI00099670	Q5T7U7	carboxyl ester lipase (bile salt-stimulated lipase)	79959	LGAVYTEGGFVEGVNKK	55958210	32	151.475	y++13	17	0.979105	3
IPI00329801	P08758	Chain C, Annexin V	35971	SEIDLFNIRK	809190	27	150.131	y++8	10	0.970274	3
IPI00099670	Q5T7U7	carboxyl ester lipase (bile salt-stimulated lipase)	79959	LGLLGDSVDIFK	55958210	66	144.123	y8	12	1.05588	2
IPI00169383	P00558	PHOSPHOGLYCERATE KINASE 1.	44985	YSLEPVAVELK		48	133.598	P y7	11	0.847851	2
IPI00169383	P00558	PHOSPHOGLYCERATE KINASE 1.	44985	LTLDKLDVK		46	131.598	b7	9	1.09714	2
IPI00329801	P08758	Chain C, Annexin V	35971	DPDAGIDEAQVEQDAQALFQAGELK	809190	87	129.151	y7	25	0.257033	3
IPI00169383	P00558	PHOSPHOGLYCERATE KINASE 1.	44985	SVVLMSHLGRPDGVPMPDK		43	128.715	y++17	19	-0.638139	3
IPI00099670	Q5T7U7	carboxyl ester lipase (bile salt-stimulated lipase)	79959	RAISQSGVALSPWVIQK	55958210	48	125.596	P y6	17	0.327889	3
IPI00169383	P00558	PHOSPHOGLYCERATE KINASE 1.	44985	VLNNMEIGTSLFDEEGAK		104	123.814	y11	18	-1.64044	2
IPI00099670	Q5T7U7	carboxyl ester lipase (bile salt-stimulated lipase)	79959	LVSEFTITK	55958210	52	121.755	y7	9	0.0955063	2
IPI00099670	Q5T7U7	carboxyl ester lipase (bile salt-stimulated lipase)	79959	LGAVYTEGGFVEGVNK	55958210	62	120.867	y9	16	-1.15754	2
IPI00289831	Q13332	protein tyrosine phosphatase, receptor type, sigma isoform 1 precursor	218155	VYYTMEPEHPVGNWQK	19743919	29	117.901	P y10	16	-0.858917	2
IPI00169383	P00558	PHOSPHOGLYCERATE KINASE 1.	44985	FHVEEEGKGK		38	110.158	y++9	10	-0.36338	3
IPI00289831	Q13332	protein tyrosine phosphatase, receptor type, sigma isoform 1 precursor	218155	TATMLCAASGNPDPEITWFK	19743919	75	107.873	P y9	20	-4.07503	2
IPI00289831	Q13332	protein tyrosine phosphatase, receptor type, sigma isoform 1 precursor	218155	VLAFTSVGDGPLSDPIQVK	19743919	80	106.189	y12	19	-0.110708	2
IPI00329801	P08758	Chain C, Annexin V	35971	GTVTDFPGFDER	809190	44	105.363	P y6	12	0.580768	2
IPI00099670	Q5T7U7	carboxyl ester lipase (bile salt-stimulated lipase)	79959	AMIAYWTNFAK	55958210	49	104.283	y7	11	-0.741749	2
IPI00289831	Q13332	protein tyrosine phosphatase, receptor type, sigma isoform 1 precursor	218155	LTVLREDQLPSGFPNIDMGPQLK	19743919	51	102.266	P y10	23	-0.755645	3
IPI00329801	P08758	Chain C, Annexin V	35971	VLTEIIASR	809190	69	99.3898	y7	9	-0.652614	2
IPI00099670	Q5T7U7	carboxyl ester lipase (bile salt-stimulated lipase)	79959	VGCPVGDAAR	55958210	44	99.2834	P y7	10	-0.831604	2
IPI00455315	P07355	ANNEXIN A2.	38808	DALNIETAIK		42	97.2834	y7	10	-0.633172	2
IPI00169383	P00558	PHOSPHOGLYCERATE KINASE 1.	44985	VSHVSTGGGASLELLEGK		75	97.2043	y14	18	0.501751	2
IPI00289831	Q13332	protein tyrosine phosphatase, receptor type, sigma isoform 1 precursor	218155	GYQVHYVR	19743919	33	95.2928	y4	8	0.57814	2
IPI00455315	P07355	ANNEXIN A2.	38808	DLYDAGVK		37	92.2834	y7	8	0.709206	1
IPI00329801	P08758	Chain C, Annexin V	35971	DLLDDLK	809190	28	89.3634	y6	7	-1.18648	1
IPI00169383	P00558	PHOSPHOGLYCERATE KINASE 1.	44985	ACANPAAGSVILLENLR		81	89.3624	y10	17	1.13862	2
IPI00329801	P08758	Chain C, Annexin V	35971	YMTISGFQIEETIDR	809190	66	85.8142	y11	15	2.06398	2
IPI00099670	Q5T7U7	carboxyl ester lipase (bile salt-stimulated lipase)	79959	KVTEEDFYK	55958210	43	85.1508	y7	9	-0.0889802	2
IPI00099670	Q5T7U7	carboxyl ester lipase (bile salt-stimulated lipase)	79959	VTEEDFYK	55958210	37	83.7694	y6	8	-0.842185	2
IPI00329801	P08758	Chain C, Annexin V	35971	NFATSLYSMIK	809190	67	81.5509	y5	11	0.0752152	2
IPI00169383	P00558	PHOSPHOGLYCERATE KINASE 1.	44985	WNTEDKVSHVSTGGGASLELLEGK		51	80.6382	y14	24	1.7555	3
IPI00455315	P07355	ANNEXIN A2.	38808	TDLEKDIISDTSGDFRK		69	77.4907	y3	17	0.372882	3
IPI00289831	Q13332	protein tyrosine phosphatase, receptor type, sigma isoform 1 precursor	218155	WMQGAEDLTPEDDMPVGR	19743919	77	77		18	1.44681	2
IPI00169383	P00558	PHOSPHOGLYCERATE KINASE 1.	44985	YAEAVTR		38	76.1758	y5	7	-1.01582	2
IPI00289831	Q13332	protein tyrosine phosphatase, receptor type, sigma isoform 1 precursor	218155	YSSPANLYVR	19743919	60	60		10	0.197675	2
IPI00169383	P00558	PHOSPHOGLYCERATE KINASE 1.	44985	SVVLMSHLGRPDGVPMPDKYSLEPVAVELK		47	59.2213	b12	30	-0.699725	3
IPI00289831	Q13332	protein tyrosine phosphatase, receptor type, sigma isoform 1 precursor	218155	EDITTTR	19743919	29	45.907	y4	7	-0.148249	2
IPI00329801	P08758	Chain C, Annexin V	35971	ADAETLR	809190	29	45.907	y4	7	0.836145	2
IPI00169383	P00558	PHOSPHOGLYCERATE KINASE 1.	44985	NNQITNNQR		33	34.4183	y5	9	-1.20669	2
IPI00455315	P07355	ANNEXIN A2.	38808	SYSPYDMLESIRK		33	33		13	0.228624	2
IPI00289831	Q13332	protein tyrosine phosphatase, receptor type, sigma isoform 1 precursor	218155	SETSITLSWSPPR	19743919	29	32.1912	b10 P	13	-0.683003	2
IPI00329801	P08758	Chain C, Annexin V	35971	QEISAAFK	809190	30	30		8	-0.595765	2
IPI00169383	P00558	PHOSPHOGLYCERATE KINASE 1.	44985	AAVPSIK		29	29		7	-1.11701	1
IPI00169383	P00558	PHOSPHOGLYCERATE KINASE 1.	44985	ELNYFAK		29	29		7	-0.300981	2
IPI00169383	P00558	PHOSPHOGLYCERATE KINASE 1.	44985	LGDVYVNDAFGTAHR		73	256.499	y++11	15	0.953614	3
IPI00329801	P08758	Chain C, Annexin V	35971	SIPAYLAETLYYAMK	809190	50	248.178	P y++13	15	-2.26889	2
IPI00455315	P07355	ANNEXIN A2.	38808	SYSPYDMLESIR		63	239.006	y++10	12	1.62366	2
IPI00455315	P07355	ANNEXIN A2.	38808	SLYYYIQQDTK		53	208.943	y++9	11	1.71959	2
IPI00289831	Q13332	protein tyrosine phosphatase, receptor type, sigma isoform 1 precursor	218155	EDQLPSGFPNIDMGPQLK	19743919	64	184.374	P y++14	18	4.84998	2
IPI00289831	Q13332	protein tyrosine phosphatase, receptor type, sigma isoform 1 precursor	218155	ITTVAHTEVGPGPESSPVVVR	19743919	55	174.71	P y++11	21	0.152032	3
IPI00455315	P07355	ANNEXIN A2.	38808	AYTNFDAERDALNIETAIK		41	143.85	y++17	19	1.63087	3
IPI00289831	Q13332	protein tyrosine phosphatase, receptor type, sigma isoform 1 precursor	218155	SETSITLSWSPPRQESIIK	19743919	36	143.821	y++14	19	2.33953	3
IPI00169383	P00558	PHOSPHOGLYCERATE KINASE 1.	44985	ALESPERPFLAILGGAK		40	139.693	y++14	17	-0.719462	2
IPI00289831	Q13332	protein tyrosine phosphatase, receptor type, sigma isoform 1 precursor	218155	FETIEFDESAGAVLR	19743919	82	121.191	y10	15	0.961484	2
[truncated: 4,152 more rows]
